# Supplementary material for: BRDT is an essential epigenetic regulator for proper chromatin organization, silencing of sex chromosomes and crossover formation in male meiosis
Source: PLoS Genet. 2018 Mar 7;14(3):e1007209. doi: 10.1371/journal.pgen.1007209 (PMC5841650; doi:10.1371/journal.pgen.1007209)
Supplement: S3 Table — (XLSX) [file pgen.1007209.s010.xlsx]

## Sheet: all genes per chromosomes-20dpp
	ID	Gene.symbol	Gene.title	external_gene_name	t	B	Chromosome	logFC	P.Value	adj.P.Val	Expression
31	ILMN_1212690			AC125444.5	-1.27817	-6.58216	1	-0.0687673	0.222	0.443	No change
64	ILMN_1212804	Pou3f3	POU domain, class 3, transcription factor 3	Pou3f3	-2.08979	-5.38184	1	-0.144721	0.0558	0.158	No change
74	ILMN_1212836	Ptprc	protein tyrosine phosphatase, receptor type, C	Ptprc	0.350663	-7.34161	1	0.0208899	0.731	0.874	No change
114	ILMN_1212949	Ncstn	nicastrin	Ncstn	-0.487939	-7.28087	1	-0.0279368	0.633	0.818	No change
128	ILMN_1212992	Nr1i3	nuclear receptor subfamily 1, group I, member 3	Nr1i3	-0.60609	-7.21327	1	-0.0235605	0.554	0.765	No change
131	ILMN_1212998	Tsn	translin	Tsn	0.306923	-7.35686	1	0.0115772	0.764	0.891	No change
135	ILMN_1213010			Gm16897	0.190765	-7.38762	1	0.00812283	0.852	0.935	No change
141	ILMN_1213044	A830018L16Rik	RIKEN cDNA A830018L16 gene	A830018L16Rik	-0.914493	-6.97314	1	-0.0370347	0.376	0.618	No change
178	ILMN_1213156	Ly9	lymphocyte antigen 9	Ly9	1.20666	-6.66748	1	0.0641026	0.248	0.477	No change
187	ILMN_1213209			Gm4845	0.187796	-7.38822	1	0.00903793	0.854	0.936	No change
200	ILMN_1213265	Aida	axin interactor, dorsalization associated	Aida	0.0362623	-7.40634	1	0.00140962	0.972	0.99	No change
212	ILMN_1213304	Chrng	cholinergic receptor, nicotinic, gamma polypeptide	Chrng	-2.24902	-5.10743	1	-0.116817	0.0415	0.124	No change
232	ILMN_1213364			Hspe1	-2.77234	-4.14911	1	-0.536734	0.0152	0.054	No change
245	ILMN_1213426	Fam134a	family with sequence similarity 134, member A	Fam134a	2.28058	-5.0519	1	0.366573	0.0391	0.119	No change
276	ILMN_1213557	Slco5a1	solute carrier organic anion transporter family, member 5A1	Slco5a1	0.596749	-7.21912	1	0.0225714	0.56	0.769	No change
283	ILMN_1213574	Vcpip1	valosin containing protein (p97)/p47 complex interacting protein 1	Vcpip1	2.59447	-4.48281	1	0.206179	0.0215	0.0724	No change
314	ILMN_1213684	Psen2	presenilin 2	Psen2	0.822475	-7.0541	1	0.0427502	0.425	0.663	No change
332	ILMN_1213763	Pld5	phospholipase D family, member 5	Pld5	0.25226	-7.37311	1	0.00916758	0.805	0.912	No change
336	ILMN_1213781			Gm7299	-1.69795	-6.00892	1	-0.360506	0.112	0.27	No change
357	ILMN_1213824			C130026I21Rik	-0.243329	-7.37546	1	-0.0124559	0.811	0.915	No change
379	ILMN_1213912	Fhl2	four and a half LIM domains 2	Fhl2	-2.31416	-4.99246	1	-0.165214	0.0367	0.113	No change
423	ILMN_1214059	Dnm3	dynamin 3	Dnm3	-0.379824	-7.33033	1	-0.0202692	0.71	0.863	No change
438	ILMN_1214111			Gm21362	-1.55228	-6.2209	1	-0.0754595	0.143	0.325	No change
448	ILMN_1214139	Fmn2	formin 2	Fmn2	2.71342	-4.26038	1	0.124193	0.0171	0.0596	No change
472	ILMN_1214211			Gm3052	-0.312238	-7.35511	1	-0.0133557	0.76	0.889	No change
480	ILMN_1214241	Rabgap1l	RAB GTPase activating protein 1-like	Rabgap1l	-1.35859	-6.48164	1	-0.0844211	0.196	0.406	No change
481	ILMN_1214251	B3gnt7	UDP-GlcNAc:betaGal beta-1,3-N-acetylglucosaminyltransferase 7	B3gnt7	0.633797	-7.1954	1	0.0359603	0.537	0.752	No change
509	ILMN_1214391	Tmem177	transmembrane protein 177	Tmem177	0.126116	-7.39855	1	0.00637181	0.901	0.959	No change
539	ILMN_1214478	Dner	delta/notch-like EGF repeat containing	Dner	0.534999	-7.25562	1	0.0253686	0.601	0.798	No change
564	ILMN_1214537			9130024F11Rik	0.217472	-7.38181	1	0.0119664	0.831	0.925	No change
570	ILMN_1214562	Als2cr12	amyotrophic lateral sclerosis 2 (juvenile) chromosome region, candidate 12 (human)	Als2cr12	2.32865	-4.9667	1	0.363724	0.0358	0.11	No change
573	ILMN_1214566			Hhat	1.35507	-6.48612	1	0.0602115	0.197	0.408	No change
579	ILMN_1214574	Chit1	chitinase 1 (chitotriosidase)	Chit1	2.35002	-4.92857	1	0.112779	0.0343	0.107	No change
601	ILMN_1214664	Glrx2	glutaredoxin 2 (thioltransferase)	Glrx2	0.382377	-7.3293	1	0.0629372	0.708	0.863	No change
611	ILMN_1214700	Nmnat2	nicotinamide nucleotide adenylyltransferase 2	Nmnat2	-0.557452	-7.24279	1	-0.0261908	0.586	0.787	No change
628	ILMN_1214753	Efcab2	EF-hand calcium binding domain 2	Efcab2	-0.604249	-7.21443	1	-0.0605091	0.556	0.766	No change
630	ILMN_1214762	Sgk3	serum/glucocorticoid regulated kinase 3	Sgk3	-1.94254	-5.62627	1	-0.190655	0.0729	0.194	No change
633	ILMN_1214783	Neurl3	neuralized E3 ubiquitin protein ligase 3	Neurl3	-0.0093951	-7.407	1	-0.0004196	0.993	0.997	No change
654	ILMN_1214841	Il24	interleukin 24	Il24	-1.77485	-5.89204	1	-0.0693942	0.0982	0.244	No change
665	ILMN_1214888	Ugt1a2	UDP glucuronosyltransferase 1 family, polypeptide A2	Ugt1a2	0.992172	-6.89892	1	0.0471777	0.338	0.58	No change
666	ILMN_1214888	Ugt1a2	UDP glucuronosyltransferase 1 family, polypeptide A2	Ugt1a5	0.992172	-6.89892	1	0.0471777	0.338	0.58	No change
699	ILMN_1214994	Cnga3	cyclic nucleotide gated channel alpha 3	Cnga3	0.454601	-7.2974	1	0.0254392	0.657	0.832	No change
779	ILMN_1215254	Stat4	signal transducer and activator of transcription 4	Stat4	0.721811	-7.13371	1	0.024101	0.483	0.71	No change
780	ILMN_1215264			Tfb2m	-1.54009	-6.23803	1	-0.101351	0.146	0.33	No change
881	ILMN_1215591			Klhl20	-0.327587	-7.3499	1	-0.0150335	0.748	0.884	No change
922	ILMN_1215748	Smg7	Smg-7 homolog, nonsense mediated mRNA decay factor (C. elegans)	Smg7	1.21571	-6.65691	1	0.0461084	0.245	0.473	No change
933	ILMN_1215796	Bcl2	B cell leukemia/lymphoma 2	Bcl2	0.0812046	-7.40352	1	0.00458786	0.936	0.975	No change
948	ILMN_1215829	Crp	C-reactive protein, pentraxin-related	Crp	-0.045322	-7.40595	1	-0.00263456	0.965	0.987	No change
949	ILMN_1215830	Coq10b	coenzyme Q10B	Coq10b	-0.482272	-7.28376	1	-0.0205778	0.637	0.821	No change
969	ILMN_1215890	Creb1	cAMP responsive element binding protein 1	Creb1	-0.235504	-7.37746	1	-0.0120115	0.817	0.918	No change
977	ILMN_1215909	Rc3h1	RING CCCH (C3H) domains 1	Rc3h1	2.43006	-4.78448	1	0.143572	0.0295	0.0942	No change
1021	ILMN_1216036	Cnnm3	cyclin M3	Cnnm3	-1.619	-6.1254	1	-0.0831419	0.128	0.299	No change
1029	ILMN_1216066	Nrp2	neuropilin 2	Nrp2	-0.175522	-7.3906	1	-0.00730935	0.863	0.94	No change
1046	ILMN_1216107	Tgfbrap1	transforming growth factor, beta receptor associated protein 1	Tgfbrap1	-2.65725	-4.36581	1	-0.138357	0.0191	0.0653	No change
1047	ILMN_1216109			4930500M09Rik	0.767703	-7.09859	1	0.0360499	0.456	0.69	No change
1051	ILMN_1216120			Adgrb3	0.499198	-7.27503	1	0.0219451	0.626	0.813	No change
1094	ILMN_1216279	Irf6	interferon regulatory factor 6	Irf6	-0.0462385	-7.4059	1	-0.00281917	0.964	0.987	No change
1189	ILMN_1216537			Gm8883	1.31658	-6.53474	1	0.0558013	0.21	0.425	No change
1210	ILMN_1216602	Myl1	myosin, light polypeptide 1	Myl1	-0.645392	-7.18771	1	-0.0295274	0.529	0.747	No change
1254	ILMN_1216726	Rassf5	Ras association (RalGDS/AF-6) domain family member 5	Rassf5	-1.24397	-6.62346	1	-0.0522415	0.234	0.459	No change
1289	ILMN_1216849	Sp100	nuclear antigen Sp100	Sp100	-1.60848	-6.14064	1	-0.0567005	0.131	0.303	No change
1298	ILMN_1216876			Gm37783	-0.12515	-7.39868	1	-0.00645161	0.902	0.96	No change
1311	ILMN_1216916			Dars	0.482494	-7.28364	1	0.022703	0.637	0.82	No change
1319	ILMN_1216938	Cdc73	cell division cycle 73, Paf1/RNA polymerase II complex component	Cdc73	-0.323067	-7.35146	1	-0.0364821	0.752	0.886	No change
1334	ILMN_1216991			Oprk1	1.31274	-6.53952	1	0.067057	0.211	0.427	No change
1348	ILMN_1217055	Rab3gap2	RAB3 GTPase activating protein subunit 2	Rab3gap2	0.797522	-7.07472	1	0.0492847	0.439	0.675	No change
1369	ILMN_1217120	Usp40	ubiquitin specific peptidase 40	Usp40	-1.77575	-5.89064	1	-0.100457	0.098	0.244	No change
1370	ILMN_1217123	Ikzf2	IKAROS family zinc finger 2	Ikzf2	-0.135509	-7.39724	1	-0.00721624	0.894	0.955	No change
1403	ILMN_1217246			BC035947	0.742484	-7.11814	1	0.0267388	0.47	0.701	No change
1405	ILMN_1217248	Ncoa2	nuclear receptor coactivator 2	Ncoa2	-1.74681	-5.93504	1	-0.0657438	0.103	0.253	No change
1434	ILMN_1217344	Rasal2	RAS protein activator like 2	Rasal2	-0.0679513	-7.40458	1	-0.00383599	0.947	0.98	No change
1435	ILMN_1217350	Stum	mechanosensory transduction mediator	Stum	-0.520254	-7.26377	1	-0.0250353	0.611	0.804	No change
1454	ILMN_1217413	Il1rl2	interleukin 1 receptor-like 2	Il1rl2	-1.24614	-6.62086	1	-0.0484566	0.234	0.458	No change
1489	ILMN_1217527	Slamf6	SLAM family member 6	Slamf6	1.71337	-5.98575	1	0.0618974	0.109	0.265	No change
1535	ILMN_1217704	Slc16a14	solute carrier family 16 (monocarboxylic acid transporters), member 14	Slc16a14	-0.417376	-7.31451	1	-0.0237583	0.683	0.848	No change
1537	ILMN_1217706	Olfr16	olfactory receptor 16	Olfr16	-0.238862	-7.37661	1	-0.0134472	0.815	0.917	No change
1549	ILMN_1217742	Atp2b4	ATPase, Ca++ transporting, plasma membrane 4	Atp2b4	0.451822	-7.29872	1	0.0258796	0.658	0.833	No change
1552	ILMN_1217759	Nvl	nuclear VCP-like	Nvl	-0.241464	-7.37594	1	-0.0161663	0.813	0.916	No change
1558	ILMN_1217781	Rabgap1l	RAB GTPase activating protein 1-like	Rabgap1l	-0.740561	-7.1196	1	-0.0331412	0.471	0.702	No change
1641	ILMN_1218082			Dnah14	-1.34416	-6.50002	1	-0.0580362	0.201	0.413	No change
1656	ILMN_1218131	Pcmtd1	protein-L-isoaspartate (D-aspartate) O-methyltransferase domain containing 1	Pcmtd1	0.275112	-7.3667	1	0.0223927	0.787	0.904	No change
1658	ILMN_1218141	Shcbp1l	Shc SH2-domain binding protein 1-like	Shcbp1l	0.420211	-7.31326	1	0.0203061	0.681	0.846	No change
1739	ILMN_1218344	Cacna1e	calcium channel, voltage-dependent, R type, alpha 1E subunit	Cacna1e	-0.65596	-7.18058	1	-0.03552	0.523	0.742	No change
1740	ILMN_1218345	Adam23	a disintegrin and metallopeptidase domain 23	Adam23	0.313345	-7.35475	1	0.0162917	0.759	0.889	No change
1764	ILMN_1218441	Slc23a3	solute carrier family 23 (nucleobase transporters), member 3	Slc23a3	-0.886464	-6.99861	1	-0.0397773	0.391	0.632	No change
1775	ILMN_1218486			Gm553	1.11942	-6.76616	1	0.0600543	0.282	0.518	No change
1783	ILMN_1218516	Angptl1	angiopoietin-like 1	Angptl1	-0.703461	-7.14719	1	-0.0349446	0.494	0.719	No change
1784	ILMN_1218525	Il18r1	interleukin 18 receptor 1	Il18r1	0.291355	-7.36181	1	0.010908	0.775	0.898	No change
1786	ILMN_1218533	Dock10	dedicator of cytokinesis 10	Dock10	0.0481821	-7.40581	1	0.00206513	0.962	0.986	No change
1834	ILMN_1218692	Ccl20	chemokine (C-C motif) ligand 20	Ccl20	-0.974182	-6.91658	1	-0.0637391	0.347	0.589	No change
1840	ILMN_1218708			Rpl5-ps1	-2.52033	-4.61974	1	-0.494033	0.0248	0.0816	No change
1890	ILMN_1218897			Gm37864	-2.19962	-5.1936	1	-0.0772264	0.0455	0.134	No change
1892	ILMN_1218905			Gm1627	-0.464625	-7.29255	1	-0.0220998	0.65	0.828	No change
1908	ILMN_1218949	Mterf4	mitochondrial transcription termination factor 4	Mterf4	-0.512484	-7.26798	1	-0.0403974	0.616	0.808	No change
1911	ILMN_1218955	Diexf	digestive organ expansion factor homolog (zebrafish)	Diexf	-2.13136	-5.31116	1	-0.183176	0.0517	0.148	No change
1942	ILMN_1219073			Gm9443	0.680899	-7.16332	1	0.0245627	0.507	0.729	No change
2029	ILMN_1219333	Mgat5	mannoside acetylglucosaminyltransferase 5	Mgat5	-0.752118	-7.11074	1	-0.0419481	0.465	0.696	No change
2064	ILMN_1219489	Cnst	consortin, connexin sorting protein	Cnst	-0.99437	-6.89674	1	-0.0404005	0.337	0.579	No change
2068	ILMN_1219499	Pard3b	par-3 family cell polarity regulator beta	Pard3b	0.379603	-7.33042	1	0.0149386	0.71	0.863	No change
2088	ILMN_1219581			B230369F24Rik	-0.788659	-7.0819	1	-0.038962	0.444	0.68	No change
2091	ILMN_1219592	Xpr1	xenotropic and polytropic retrovirus receptor 1	Xpr1	0.19362	-7.38704	1	0.0121329	0.849	0.934	No change
2113	ILMN_1219682	Hdac4	histone deacetylase 4	Hdac4	-0.900523	-6.98592	1	-0.0700541	0.383	0.625	No change
2119	ILMN_1219696	Inpp4a	inositol polyphosphate-4-phosphatase, type I	Inpp4a	-0.526675	-7.26025	1	-0.0237316	0.607	0.801	No change
2174	ILMN_1219900			C530043A13Rik	-0.711701	-7.14117	1	-0.0297493	0.489	0.715	No change
2303	ILMN_1220306			Mgat5	0.521558	-7.26306	1	0.0365172	0.61	0.803	No change
2319	ILMN_1220347	Col19a1	collagen, type XIX, alpha 1	Col19a1	1.25532	-6.60985	1	0.0602607	0.23	0.454	No change
2320	ILMN_1220349	Neurl3	neuralized E3 ubiquitin protein ligase 3	Neurl3	-1.09206	-6.79585	1	-0.0402196	0.294	0.531	No change
2322	ILMN_1220354	Pecr	peroxisomal trans-2-enoyl-CoA reductase	Pecr	-1.52865	-6.25404	1	-0.0726655	0.149	0.334	No change
2352	ILMN_1220435	AA619741	PHD finger protein 19 pseudogene	AA619741	-1.17349	-6.70572	1	-0.0434612	0.261	0.492	No change
2353	ILMN_1220440	Ppil3	peptidylprolyl isomerase (cyclophilin)-like 3	Ppil3	-2.03405	-5.47549	1	-0.161516	0.0618	0.171	No change		GONIA
2398	ILMN_1220595	Il17a	interleukin 17A	Il17a	-0.276203	-7.36638	1	-0.0120212	0.787	0.903	No change
2423	ILMN_1220650			1600012P17Rik	0.349192	-7.34215	1	0.015277	0.732	0.875	No change
2425	ILMN_1220661	Orc2	origin recognition complex, subunit 2	Orc2	0.22434	-7.38019	1	0.0138713	0.826	0.922	No change
2428	ILMN_1220674	Sntg1	syntrophin, gamma 1	Sntg1	-1.07405	-6.81506	1	-0.045496	0.301	0.539	No change
2452	ILMN_1220769	Lman2l	lectin, mannose-binding 2-like	Lman2l	0.473525	-7.28815	1	0.0386783	0.643	0.824	No change
2487	ILMN_1220857	Nppc	natriuretic peptide type C	Nppc	-2.2185	-5.16077	1	-0.0911827	0.044	0.13	No change
2537	ILMN_1221049	Nr1i3	nuclear receptor subfamily 1, group I, member 3	Tomm40l	-0.816806	-7.05883	1	-0.0476202	0.428	0.666	No change
2554	ILMN_1221121	Gpr35	G protein-coupled receptor 35	Gpr35	-0.263799	-7.36994	1	-0.0143113	0.796	0.908	No change
2556	ILMN_1221125	Pard3b	par-3 family cell polarity regulator beta	Pard3b	-1.12902	-6.75561	1	-0.0485975	0.278	0.513	No change
2588	ILMN_1221195	Spata3	spermatogenesis associated 3	Spata3	1.23713	-6.63161	1	0.0979637	0.237	0.462	No change
2590	ILMN_1221205	Cnst	consortin, connexin sorting protein	Cnst	-0.0511353	-7.40565	1	-0.00232573	0.96	0.985	No change
2618	ILMN_1221275	Pnkd	paroxysmal nonkinesiogenic dyskinesia	Pnkd	-1.58206	-6.17861	1	-0.0944097	0.136	0.313	No change
2628	ILMN_1221290			H3f3a	-1.50374	-6.28859	1	-0.304744	0.155	0.344	No change
2643	ILMN_1221348	Ugt1a7c	UDP glucuronosyltransferase 1 family, polypeptide A7C	Ugt1a7c	-0.757032	-7.10694	1	-0.0611413	0.462	0.694	No change
2644	ILMN_1221350	Soat1	sterol O-acyltransferase 1	Soat1	2.32616	-4.97114	1	0.10732	0.0359	0.111	No change
2681	ILMN_1221516	Icos	inducible T cell co-stimulator	Icos	0.67541	-7.16717	1	0.029587	0.511	0.732	No change
2718	ILMN_1221620	Il18rap	interleukin 18 receptor accessory protein	Il18rap	0.85433	-7.02694	1	0.0402814	0.408	0.648	No change
2732	ILMN_1221670	Col5a2	collagen, type V, alpha 2	Col5a2	-1.54944	-6.2249	1	-0.0758208	0.144	0.326	No change
2736	ILMN_1221687	Mrps9	mitochondrial ribosomal protein S9	Mrps9	-0.795089	-7.07669	1	-0.0411575	0.44	0.676	No change
2752	ILMN_1221737	Crygc	crystallin, gamma C	Crygc	-0.758932	-7.10546	1	-0.0484345	0.461	0.693	No change
2758	ILMN_1221754	Xpr1	xenotropic and polytropic retrovirus receptor 1	Xpr1	-1.50499	-6.28687	1	-0.0729878	0.155	0.344	No change
2795	ILMN_1221869			Uhmk1	-0.748849	-7.11326	1	-0.0518548	0.467	0.698	No change
2802	ILMN_1221890	Prrc2c	proline-rich coiled-coil 2C	Prrc2c	-1.50509	-6.28674	1	-0.0742853	0.155	0.344	No change
2816	ILMN_1221931	Rgs18	regulator of G-protein signaling 18	Rgs18	-0.785197	-7.08469	1	-0.0401607	0.446	0.681	No change
2886	ILMN_1222177	Pnkd	paroxysmal nonkinesiogenic dyskinesia	Pnkd	0.0819594	-7.40346	1	0.0039158	0.936	0.975	No change
2893	ILMN_1222199	Gls	glutaminase	Gls	-2.74957	-4.19219	1	-0.116767	0.0159	0.0561	No change
2903	ILMN_1222228	Parp1	poly (ADP-ribose) polymerase family, member 1	Parp1	-0.136422	-7.39711	1	-0.00866593	0.893	0.955	No change
2961	ILMN_1222406	Olfr1414	olfactory receptor 1414	Olfr1414	-0.562214	-7.24	1	-0.0256317	0.583	0.786	No change
2967	ILMN_1222451	Dst	dystonin	Dst	1.02387	-6.86713	1	0.0397284	0.324	0.564	No change
2983	ILMN_1222501	Olfr1411	olfactory receptor 1411	Olfr1411	2.03487	-5.47414	1	0.104253	0.0617	0.171	No change
2986	ILMN_1222512	Mfsd7b	major facilitator superfamily domain containing 7B	Mfsd7b	-1.22704	-6.64357	1	-0.0941415	0.24	0.467	No change
3005	ILMN_1222560			Srgap2	-0.928897	-6.95978	1	-0.0727919	0.369	0.611	No change
3009	ILMN_1222575	Dnm3	dynamin 3	Dnm3	-0.743633	-7.11726	1	-0.0300877	0.47	0.7	No change
3039	ILMN_1222674			Smap1	1.07353	-6.8156	1	0.124485	0.302	0.54	No change
3071	ILMN_1222765	Adhfe1	alcohol dehydrogenase, iron containing, 1	Adhfe1	2.05573	-5.43924	1	0.0726558	0.0594	0.166	No change
3113	ILMN_1222931	1700016C15Rik	RIKEN cDNA 1700016C15 gene	1700016C15Rik	1.48525	-6.31397	1	0.0669062	0.16	0.351	No change
3119	ILMN_1222959			Gm37366	0.363373	-7.3368	1	0.0178032	0.722	0.87	No change
3121	ILMN_1222968	Dsel	dermatan sulfate epimerase-like	Dsel	0.591078	-7.22263	1	0.04231	0.564	0.772	No change
3123	ILMN_1222970	F5	coagulation factor V	F5	0.831272	-7.04669	1	0.0556592	0.42	0.659	No change
3133	ILMN_1223028	Cep170	centrosomal protein 170	Cep170	-2.45999	-4.73012	1	-0.131388	0.0279	0.0899	No change
3139	ILMN_1223049	Tns1	tensin 1	Tns1	-0.808869	-7.06541	1	-0.0351849	0.432	0.67	No change
3163	ILMN_1223145	Cnot9	CCR4-NOT transcription complex, subunit 9	Cnot9	2.01315	-5.51026	1	0.126771	0.0642	0.176	No change
3257	ILMN_1223450	Nphs2	nephrosis 2, podocin	Nphs2	-0.96123	-6.92912	1	-0.0416796	0.353	0.595	No change
3278	ILMN_1223542	Zap70	zeta-chain (TCR) associated protein kinase	Zap70	-0.567749	-7.23673	1	-0.0282685	0.579	0.783	No change
3302	ILMN_1223599			Gm15433	1.16696	-6.71314	1	0.0445765	0.263	0.495	No change
3304	ILMN_1223610	Sdccag8	serologically defined colon cancer antigen 8	Sdccag8	-1.31574	-6.53579	1	-0.0608924	0.21	0.426	No change
3311	ILMN_1223637			Gm37036	-0.813834	-7.0613	1	-0.0488841	0.43	0.668	No change
3312	ILMN_1223640	Nckap5	NCK-associated protein 5	Nckap5	-0.408822	-7.31824	1	-0.0189759	0.689	0.851	No change
3313	ILMN_1223645	Ube2w	ubiquitin-conjugating enzyme E2W (putative)	Ube2w	1.25275	-6.61294	1	0.0472377	0.231	0.455	No change
3326	ILMN_1223704	Nav1	neuron navigator 1	Nav1	-2.03287	-5.47746	1	-0.0894973	0.0619	0.171	No change
3333	ILMN_1223721	Ralgps2	Ral GEF with PH domain and SH3 binding motif 2	Ralgps2	0.791307	-7.07976	1	0.0440955	0.442	0.678	No change
3338	ILMN_1223731	Tfap2b	transcription factor AP-2 beta	Tfap2b	-0.707013	-7.1446	1	-0.0551312	0.491	0.717	No change
3360	ILMN_1223819	Stk25	serine/threonine kinase 25 (yeast)	Stk25	1.59675	-6.15756	1	0.126221	0.133	0.307	No change
3365	ILMN_1223834	Cxcr2	chemokine (C-X-C motif) receptor 2	Cxcr2	-0.538641	-7.25357	1	-0.022019	0.599	0.796	No change
3372	ILMN_1223868	Aim2	absent in melanoma 2	Aim2	-1.5827	-6.1777	1	-0.0613964	0.136	0.313	No change
3380	ILMN_1223914	Pkhd1	polycystic kidney and hepatic disease 1	Pkhd1	-0.713094	-7.14015	1	-0.0302711	0.488	0.714	No change
3385	ILMN_1223931	Sntg1	syntrophin, gamma 1	Sntg1	-0.574582	-7.23266	1	-0.0316947	0.575	0.78	No change
3389	ILMN_1223948	St8sia4	ST8 alpha-N-acetyl-neuraminide alpha-2,8-sialyltransferase 4	St8sia4	-0.0439799	-7.40601	1	-0.00189545	0.966	0.987	No change
3453	ILMN_1224155	Kmo	kynurenine 3-monooxygenase (kynurenine 3-hydroxylase)	Kmo	0.891309	-6.99426	1	0.0430623	0.388	0.63	No change
3454	ILMN_1224156	Creb1	cAMP responsive element binding protein 1	Creb1	-0.945602	-6.94405	1	-0.0411702	0.361	0.603	No change
3460	ILMN_1224188	Map2	microtubule-associated protein 2	Map2	-0.531532	-7.25755	1	-0.0229274	0.604	0.799	No change
3497	ILMN_1224331	Vwc2l	von Willebrand factor C domain-containing protein 2-like	Vwc2l	2.44805	-4.75184	1	0.116517	0.0285	0.0916	No change
3508	ILMN_1224389			Mndal	0.0495241	-7.40574	1	0.00190014	0.961	0.986	No change
3515	ILMN_1224413	Rasal2	RAS protein activator like 2	Rasal2	-1.69433	-6.01435	1	-0.0786466	0.113	0.272	No change
3516	ILMN_1224416	Slc30a10	solute carrier family 30, member 10	Gm2061	-0.422399	-7.31228	1	-0.0218051	0.679	0.845	No change
3557	ILMN_1224546	Cul3	cullin 3	Cul3	1.06787	-6.82158	1	0.0824558	0.304	0.543	No change
3620	ILMN_1224719			Gm15454	-1.0453	-6.84515	1	-0.0648112	0.314	0.554	No change
3621	ILMN_1224719			Gm8210	-1.0453	-6.84515	1	-0.0648112	0.314	0.554	No change
3679	ILMN_1224898	Glrp1	glutamine repeat protein 1	Glrp1	2.01705	-5.5038	1	0.10197	0.0637	0.175	No change
3687	ILMN_1224922	Lrrn2	leucine rich repeat protein 2, neuronal	Lrrn2	0.68934	-7.15734	1	0.0277611	0.502	0.725	No change
3708	ILMN_1224981			Gls	0.375607	-7.33202	1	0.0182935	0.713	0.865	No change
3745	ILMN_1225061	Mptx1	mucosal pentraxin 1	Mptx1	1.0017	-6.88946	1	0.0585945	0.334	0.575	No change
3764	ILMN_1225110			D2hgdh	-1.11702	-6.76879	1	-0.0597216	0.283	0.519	No change
3765	ILMN_1225113	Abi2	abl-interactor 2	Abi2	1.15817	-6.72309	1	0.0577054	0.267	0.499	No change
3781	ILMN_1225154	Ugt1a5	UDP glucuronosyltransferase 1 family, polypeptide A5	Ugt1a2	-0.339777	-7.34559	1	-0.0194156	0.739	0.878	No change
3782	ILMN_1225154	Ugt1a5	UDP glucuronosyltransferase 1 family, polypeptide A5	Ugt1a5	-0.339777	-7.34559	1	-0.0194156	0.739	0.878	No change
3792	ILMN_1225196	Tgfb2	transforming growth factor, beta 2	Tgfb2	-2.02503	-5.49052	1	-0.164322	0.0628	0.173	No change
3826	ILMN_1225286	Ush2a	Usher syndrome 2A	Ush2a	-0.100834	-7.40161	1	-0.00399638	0.921	0.968	No change
3880	ILMN_1225514			2610027F03Rik	1.07251	-6.81668	1	0.0322342	0.302	0.54	No change
3891	ILMN_1225562	Satb2	special AT-rich sequence binding protein 2	Satb2	-1.05802	-6.83192	1	-0.0501511	0.308	0.548	No change
3905	ILMN_1225605	Pigr	polymeric immunoglobulin receptor	Pigr	0.460369	-7.29462	1	0.0276486	0.652	0.83	No change
3940	ILMN_1225723			Osgepl1	2.41469	-4.81229	1	0.236099	0.0304	0.0966	No change
3953	ILMN_1225769			Clasp1	-1.14295	-6.74016	1	-0.0847318	0.273	0.507	No change
3964	ILMN_1225815			Gtf3c3	0.947018	-6.94271	1	0.0372508	0.36	0.602	No change
3997	ILMN_1225916			Gm5561	0.680327	-7.16372	1	0.0784422	0.508	0.729	No change
4032	ILMN_1226009	Sned1	sushi, nidogen and EGF-like domains 1	Sned1	0.0762682	-7.40394	1	0.00437726	0.94	0.977	No change
4045	ILMN_1226055	Kcnk2	potassium channel, subfamily K, member 2	Kcnk2	1.61102	-6.13697	1	0.176157	0.13	0.302	No change
4051	ILMN_1226082	Map2	microtubule-associated protein 2	Map2	1.19005	-6.68674	1	0.076859	0.254	0.485	No change
4056	ILMN_1226095	Oprk1	opioid receptor, kappa 1	Oprk1	-0.665171	-7.17427	1	-0.0245289	0.517	0.737	No change
4096	ILMN_1226208	Pikfyve	phosphoinositide kinase, FYVE finger containing	Pikfyve	-0.667015	-7.173	1	-0.0267514	0.516	0.736	No change
4156	ILMN_1226396	E330011M16Rik	RIKEN cDNA E330011M16 gene	Coq10b	-1.0099	-6.88124	1	-0.0479182	0.33	0.571	No change
4223	ILMN_1226615			Osgepl1	1.2141	-6.65879	1	0.0548456	0.245	0.473	No change
4224	ILMN_1226619	Mndal	myeloid nuclear differentiation antigen like	Mndal	-0.35738	-7.33909	1	-0.0168465	0.726	0.872	No change
4252	ILMN_1226694	Ncoa2	nuclear receptor coactivator 2	Ncoa2	0.718142	-7.13643	1	0.0357247	0.485	0.712	No change
4315	ILMN_1226862	Fmo3	flavin containing monooxygenase 3	Fmo3	-0.737611	-7.12184	1	-0.030234	0.473	0.703	No change
4321	ILMN_1226892	Plxna2	plexin A2	Plxna2	1.3138	-6.5382	1	0.0585143	0.211	0.427	No change
4414	ILMN_1227216	Zdbf2	zinc finger, DBF-type containing 2	Zdbf2	0.505598	-7.27165	1	0.0173647	0.621	0.811	No change
4429	ILMN_1227260	Lad1	ladinin	Lad1	-2.3892	-4.85828	1	-0.100958	0.0319	0.101	No change
4437	ILMN_1227293	Mdm4	transformed mouse 3T3 cell double minute 4	Mdm4	0.325556	-7.35061	1	0.0286454	0.75	0.884	No change
4461	ILMN_1227376			Unc80	0.642236	-7.18982	1	0.0333269	0.531	0.748	No change
4469	ILMN_1227412	Ppip5k2	diphosphoinositol pentakisphosphate kinase 2	Ppip5k2	-2.57698	-4.51523	1	-0.18914	0.0222	0.0745	No change
4478	ILMN_1227447	Igfn1	immunoglobulin-like and fibronectin type III domain containing 1	Igfn1	0.697189	-7.15172	1	0.0395785	0.497	0.722	No change
4481	ILMN_1227454	Mr1	major histocompatibility complex, class I-related	Mr1	0.2943	-7.36089	1	0.0160822	0.773	0.896	No change
4490	ILMN_1227469			Srgap2	-0.382634	-7.3292	1	-0.0141928	0.708	0.863	No change
4501	ILMN_1227510	Shisa4	shisa family member 4	Shisa4	-0.808198	-7.06597	1	-0.0385391	0.433	0.67	No change
4503	ILMN_1227519	Imp4	IMP4, U3 small nucleolar ribonucleoprotein	Imp4	1.8565	-5.76441	1	0.0978958	0.085	0.219	No change
4559	ILMN_1227686	Prrx1	paired related homeobox 1	Prrx1	-0.689937	-7.15691	1	-0.0329085	0.502	0.725	No change
4620	ILMN_1227882	2017-03-04	membrane-associated ring finger (C3HC4) 4	2017-03-04	1.55411	-6.21831	1	0.0730697	0.143	0.324	No change
4637	ILMN_1227931	Ush2a	Usher syndrome 2A	Ush2a	2.7585	-4.17531	1	0.139973	0.0156	0.0552	No change
4699	ILMN_1228135	Ncstn	nicastrin	Copa	0.416507	-7.31489	1	0.017101	0.683	0.848	No change
4704	ILMN_1228145	Gpr45	G protein-coupled receptor 45	Gpr45	0.138715	-7.39677	1	0.00633942	0.892	0.954	No change
4705	ILMN_1228148	Lamc2	laminin, gamma 2	Lamc2	-0.261916	-7.37047	1	-0.00927612	0.797	0.909	No change
4720	ILMN_1228180	Armc9	armadillo repeat containing 9	Armc9	-0.122418	-7.39904	1	-0.00642327	0.904	0.961	No change
4737	ILMN_1228235	Ctse	cathepsin E	Ctse	-0.693542	-7.15434	1	-0.0347362	0.5	0.723	No change
4740	ILMN_1228249	Nfasc	neurofascin	Nfasc	1.1513	-6.73081	1	0.0517427	0.269	0.502	No change
4796	ILMN_1228438	Abca12	ATP-binding cassette, sub-family A (ABC1), member 12	Abca12	0.730158	-7.12747	1	0.0260112	0.478	0.706	No change
4797	ILMN_1228441			Pogk	-1.12061	-6.76486	1	-0.0740794	0.282	0.517	No change
4818	ILMN_1228511	Tpr	translocated promoter region, nuclear basket protein	Prg4	0.856563	-7.02501	1	0.0361377	0.406	0.646	No change
4829	ILMN_1228546	Camk1g	calcium/calmodulin-dependent protein kinase I gamma	Camk1g	0.104361	-7.40123	1	0.00494861	0.918	0.967	No change
4883	ILMN_1228705	Zfp142	zinc finger protein 142	Zfp142	0.914981	-6.97269	1	0.0484473	0.376	0.617	No change
4938	ILMN_1228878	Xpr1	xenotropic and polytropic retrovirus receptor 1	Xpr1	-1.34221	-6.50249	1	-0.0759933	0.201	0.414	No change
4957	ILMN_1228948	Ugt1a1	UDP glucuronosyltransferase 1 family, polypeptide A1	Ugt1a1	-0.464837	-7.29244	1	-0.0222342	0.649	0.828	No change
4959	ILMN_1228955	Uggt1	UDP-glucose glycoprotein glucosyltransferase 1	Uggt1	-0.158305	-7.39366	1	-0.00667021	0.877	0.947	No change
4965	ILMN_1228979	Slco5a1	solute carrier organic anion transporter family, member 5A1	Slco5a1	0.0860634	-7.40309	1	0.00458428	0.933	0.973	No change
4966	ILMN_1228980	Nuf2	NUF2, NDC80 kinetochore complex component	Nuf2	1.4013	-6.42635	1	0.0617483	0.183	0.387	No change
4968	ILMN_1228984	Cd244	CD244 natural killer cell receptor 2B4	Cd244	-1.05409	-6.83602	1	-0.0653851	0.31	0.55	No change
4971	ILMN_1228999	Ruvbl1	RuvB-like protein 1	Gm5837	-1.68522	-6.02796	1	-0.0980983	0.115	0.275	No change
4994	ILMN_1229106	Aspm	asp (abnormal spindle)-like, microcephaly associated (Drosophila)	Aspm	0.348552	-7.34239	1	0.0134461	0.733	0.875	No change
5001	ILMN_1229134	Obsl1	obscurin-like 1	Obsl1	-1.09995	-6.78735	1	-0.0584102	0.29	0.527	No change
5002	ILMN_1229136	Chrnd	cholinergic receptor, nicotinic, delta polypeptide	Chrnd	0.525354	-7.26098	1	0.032761	0.608	0.801	No change
5005	ILMN_1229145	Cdk18	cyclin-dependent kinase 18	Cdk18	-1.41763	-6.40487	1	-0.0686365	0.179	0.38	No change
5007	ILMN_1229155	Sele	selectin, endothelial cell	Sele	1.31461	-6.5372	1	0.0603796	0.21	0.426	No change
5020	ILMN_1229202	Ccdc190	coiled-coil domain containing 190	Ccdc190	0.749778	-7.11255	1	0.0381253	0.466	0.697	No change
5022	ILMN_1229211	Asnsd1	asparagine synthetase domain containing 1	Gm28551	2.62916	-4.41826	1	0.418001	0.0201	0.0684	No change
5023	ILMN_1229211	Asnsd1	asparagine synthetase domain containing 1	Asnsd1	2.62916	-4.41826	1	0.418001	0.0201	0.0684	No change
5031	ILMN_1229244			Gm26901	0.246641	-7.3746	1	0.0134249	0.809	0.914	No change
5034	ILMN_1229247	Defb41	defensin beta 41	Defb41	-0.626973	-7.19987	1	-0.0271111	0.541	0.755	No change
5040	ILMN_1229264	Xkr9	X-linked Kx blood group related 9	Xkr9	-0.246346	-7.37468	1	-0.0103234	0.809	0.914	No change
5054	ILMN_1229315	Tns1	tensin 1	Tns1	-1.38924	-6.44209	1	-0.128074	0.187	0.392	No change
5073	ILMN_1229362	Gin1	gypsy retrotransposon integrase 1	Gin1	-1.10695	-6.77977	1	-0.0647865	0.287	0.524	No change
5075	ILMN_1229371	Nop58	NOP58 ribonucleoprotein	Nop58	-1.18976	-6.68708	1	-0.052667	0.254	0.485	No change
5101	ILMN_1229430	Asnsd1	asparagine synthetase domain containing 1	Asnsd1	1.89964	-5.69561	1	0.291317	0.0788	0.206	No change
5102	ILMN_1229430	Asnsd1	asparagine synthetase domain containing 1	Gm28551	1.89964	-5.69561	1	0.291317	0.0788	0.206	No change
5141	ILMN_1229573	Neurl3	neuralized E3 ubiquitin protein ligase 3	Neurl3	-0.605696	-7.21352	1	-0.0303709	0.555	0.765	No change
5163	ILMN_1229663			Pappa2	-0.500492	-7.27435	1	-0.0241798	0.625	0.813	No change
5187	ILMN_1229752	Rps6kc1	ribosomal protein S6 kinase polypeptide 1	Rps6kc1	0.651455	-7.18363	1	0.032051	0.526	0.744	No change
5196	ILMN_1229778			Gm38036	1.24189	-6.62594	1	0.0656277	0.235	0.46	No change
5205	ILMN_1229815			Gm19028	-0.123507	-7.3989	1	-0.00419406	0.904	0.96	No change
5216	ILMN_1229840	Fcrla	Fc receptor-like A	Fcrla	1.5355	-6.24446	1	0.0862664	0.147	0.331	No change
5224	ILMN_1229870	Atg16l1	autophagy related 16-like 1 (S. cerevisiae)	Atg16l1	-1.17358	-6.70562	1	-0.0518714	0.261	0.492	No change
5235	ILMN_1229922	Marco	macrophage receptor with collagenous structure	Marco	0.964954	-6.92553	1	0.0485331	0.351	0.593	No change
5242	ILMN_1229954	Ptprc	protein tyrosine phosphatase, receptor type, C	Ptprc	0.126742	-7.39847	1	0.0050154	0.901	0.959	No change
5250	ILMN_1229981	Efcab2	EF-hand calcium binding domain 2	Efcab2	-1.38837	-6.44322	1	-0.159438	0.187	0.393	No change
5253	ILMN_1229987			Sdccag8	1.51372	-6.2748	1	0.0626281	0.153	0.34	No change
5265	ILMN_1230020	Fmod	fibromodulin	Fmod	-1.59602	-6.15861	1	-0.0736747	0.133	0.308	No change
5284	ILMN_1230058	Stx6	syntaxin 6	Stx6	-2.36748	-4.89731	1	-0.224825	0.0332	0.104	No change
5313	ILMN_1230151	Tmem37	transmembrane protein 37	Tmem37	-0.0696798	-7.40445	1	-0.00383543	0.945	0.979	No change
5314	ILMN_1230152	Adamts4	a disintegrin-like and metallopeptidase (reprolysin type) with thrombospondin type 1 motif, 4	Adamts4	-1.82815	-5.80912	1	-0.110185	0.0894	0.228	No change
5360	ILMN_1230321	Cdh19	cadherin 19, type 2	Cdh19	2.12747	-5.31781	1	0.0978627	0.0521	0.149	No change
5368	ILMN_1230346			Gm15429	-2.05882	-5.43405	1	-0.16214	0.0591	0.165	No change
5375	ILMN_1230373	Ddr2	discoidin domain receptor family, member 2	Ddr2	-0.975011	-6.91577	1	-0.0704595	0.346	0.588	No change
5385	ILMN_1230419	Dst	dystonin	Dst	1.65094	-6.07873	1	0.0884799	0.122	0.287	No change
5412	ILMN_1230529	Crispld1	cysteine-rich secretory protein LCCL domain containing 1	Crispld1	-0.938536	-6.95074	1	-0.0378735	0.364	0.606	No change
5464	ILMN_1230710	C4bp	complement component 4 binding protein	C4bp	0.0917091	-7.40255	1	0.00465807	0.928	0.971	No change
5477	ILMN_1230751			Gm6822	-1.15863	-6.72257	1	-0.0479232	0.266	0.499	No change
5488	ILMN_1230808			Cbx3-ps7	0.122434	-7.39904	1	0.0053667	0.904	0.961	No change
5511	ILMN_1230864			Clasp1	-1.90192	-5.69194	1	-0.106214	0.0784	0.206	No change
5541	ILMN_1230951			Gm6123	-0.179874	-7.38977	1	-0.00778571	0.86	0.939	No change
5565	ILMN_1231021	Mpz	myelin protein zero	Mpz	0.318815	-7.35291	1	0.0120789	0.755	0.887	No change
5586	ILMN_1231094	Smyd3	SET and MYND domain containing 3	Smyd3	-2.21023	-5.17517	1	-0.104427	0.0447	0.132	No change
5597	ILMN_1231125	Il1r1	interleukin 1 receptor, type I	Il1r1	-1.38408	-6.44879	1	-0.0576425	0.188	0.395	No change
5621	ILMN_1231199	4930444P10Rik	RIKEN cDNA 4930444P10 gene	4930444P10Rik	-1.07607	-6.81291	1	-0.0502233	0.3	0.539	No change
5631	ILMN_1231230	Syt14	synaptotagmin XIV	Syt14	-0.834514	-7.04394	1	-0.0395472	0.418	0.658	No change
5636	ILMN_1231247	Mstn	myostatin	Mstn	-1.17631	-6.7025	1	-0.0493423	0.26	0.491	No change
5651	ILMN_1231294	Mrpl15	mitochondrial ribosomal protein L15	Mrpl15	-2.4189	-4.8047	1	-0.184074	0.0301	0.0959	No change
5667	ILMN_1231361	Gm9898	predicted gene 9898	Gm9898	1.39766	-6.4311	1	0.0575415	0.184	0.389	No change
5695	ILMN_1231465	Npl	N-acetylneuraminate pyruvate lyase	Npl	-0.0965454	-7.40207	1	-0.0053712	0.924	0.97	No change
5730	ILMN_1231600	Ptgs2	prostaglandin-endoperoxide synthase 2	Ptgs2	-0.533685	-7.25635	1	-0.0199704	0.602	0.798	No change
5767	ILMN_1231709			Tatdn3	0.729908	-7.12766	1	0.0332079	0.478	0.706	No change
5773	ILMN_1231724	Resp18	regulated endocrine-specific protein 18	Resp18	0.243186	-7.3755	1	0.0152562	0.811	0.915	No change
5774	ILMN_1231726	Elk4	ELK4, member of ETS oncogene family	Elk4	0.586163	-7.22564	1	0.0337422	0.567	0.775	No change
5784	ILMN_1231774	Pkhd1	polycystic kidney and hepatic disease 1	Pkhd1	1.11243	-6.77381	1	0.0484949	0.285	0.521	No change
5862	ILMN_1232031	Sag	S-antigen, retina and pineal gland (arrestin)	Sag	-2.49816	-4.6604	1	-0.0998149	0.0259	0.0845	No change
5926	ILMN_1232255	Ppil3	peptidylprolyl isomerase (cyclophilin)-like 3	Ppil3	0.210509	-7.3834	1	0.0119718	0.836	0.928	No change
5983	ILMN_1232452	Ralgps2	Ral GEF with PH domain and SH3 binding motif 2	Ralgps2	0.429292	-7.30919	1	0.0299962	0.674	0.843	No change
6006	ILMN_1232537	Arl4c	ADP-ribosylation factor-like 4C	Arl4c	-1.70043	-6.00521	1	-0.0761373	0.112	0.27	No change
6010	ILMN_1232561	Rxrg	retinoid X receptor gamma	Rxrg	0.413789	-7.31608	1	0.0154595	0.685	0.85	No change
6031	ILMN_1232641	Tmeff2	transmembrane protein with EGF-like and two follistatin-like domains 2	Tmeff2	-1.52854	-6.2542	1	-0.0602035	0.149	0.334	No change
6089	ILMN_1232861	Lrrfip1	leucine rich repeat (in FLII) interacting protein 1	Lrrfip1	-0.160975	-7.39321	1	-0.0117823	0.874	0.946	No change
6142	ILMN_1233002	Mff	mitochondrial fission factor	Mff	0.646386	-7.18704	1	0.0261014	0.529	0.746	No change
6162	ILMN_1233067	Rgs20	regulator of G-protein signaling 20	Rgs20	-2.52146	-4.61765	1	-0.107933	0.0248	0.0815	No change
6172	ILMN_1233102	Myoc	myocilin	Myoc	0.230509	-7.3787	1	0.0159646	0.821	0.92	No change
6186	ILMN_1233139	Kdelc1	KDEL (Lys-Asp-Glu-Leu) containing 1	Kdelc1	-0.343427	-7.34427	1	-0.013769	0.736	0.877	No change
6255	ILMN_1233408	Zfp142	zinc finger protein 142	Zfp142	-1.68929	-6.02189	1	-0.0746408	0.114	0.274	No change
6270	ILMN_1233449			Ifi205	-0.0756563	-7.40399	1	-0.00387789	0.941	0.977	No change
6294	ILMN_1233523	Rims1	regulating synaptic membrane exocytosis 1	Rims1	-1.47027	-6.33438	1	-0.0906113	0.164	0.358	No change
6317	ILMN_1233634	Rasal2	RAS protein activator like 2	Rasal2	1.92493	-5.65483	1	0.136519	0.0753	0.199	No change
6322	ILMN_1233652	Kansl1l	KAT8 regulatory NSL complex subunit 1-like	Kansl1l	0.963019	-6.9274	1	0.0517329	0.352	0.594	No change
6335	ILMN_1233683	Ddx59	DEAD (Asp-Glu-Ala-Asp) box polypeptide 59	Ddx59	0.0450573	-7.40596	1	0.00218037	0.965	0.987	No change
6336	ILMN_1233684	Nucks1	nuclear casein kinase and cyclin-dependent kinase substrate 1	Nucks1	-2.3938	-4.85	1	-0.0955799	0.0316	0.0998	No change
6344	ILMN_1233725	Mfsd4a	major facilitator superfamily domain containing 4A	Mfsd4a	1.56341	-6.20515	1	0.0908856	0.141	0.32	No change
6359	ILMN_1233811			Gm37447	-0.880836	-7.00364	1	-0.057639	0.394	0.635	No change
6366	ILMN_1233823	Lamc2	laminin, gamma 2	Lamc2	-1.14614	-6.73659	1	-0.0612836	0.271	0.505	No change
6375	ILMN_1233859	Rftn2	raftlin family member 2	Rftn2	1.59774	-6.15613	1	0.063208	0.133	0.307	No change
6385	ILMN_1233893			Aff3	-0.647617	-7.18621	1	-0.039091	0.528	0.746	No change
6445	ILMN_1234106			Sp110	0.56462	-7.23858	1	0.0353339	0.581	0.784	No change
6446	ILMN_1234106			Gm16026	0.56462	-7.23858	1	0.0353339	0.581	0.784	No change
6468	ILMN_1234189			Pms1	-1.30482	-6.54938	1	-0.0541062	0.213	0.431	No change
6533	ILMN_1234419	Bag2	BCL2-associated athanogene 2	Bag2	-2.47115	-4.70977	1	-0.257849	0.0273	0.0883	No change
6548	ILMN_1234466	Dusp12	dual specificity phosphatase 12	Gm26620	2.03143	-5.47987	1	0.128565	0.0621	0.171	No change
6565	ILMN_1234520	5730559C18Rik	RIKEN cDNA 5730559C18 gene	5730559C18Rik	1.81351	-5.83204	1	0.0906062	0.0917	0.232	No change
6619	ILMN_1234710	Elk4	ELK4, member of ETS oncogene family	Gm29103	0.172459	-7.39117	1	0.00765716	0.866	0.941	No change
6620	ILMN_1234710	Elk4	ELK4, member of ETS oncogene family	Elk4	0.172459	-7.39117	1	0.00765716	0.866	0.941	No change
6622	ILMN_1234720	C130026I21Rik	RIKEN cDNA C130026I21 gene	C130026I21Rik	2.22578	-5.14807	1	0.10535	0.0434	0.129	No change
6626	ILMN_1234728	Ptpn14	protein tyrosine phosphatase, non-receptor type 14	Ptpn14	-2.1088	-5.34961	1	-0.0845924	0.0539	0.153	No change
6650	ILMN_1234805	1700019O17Rik	RIKEN cDNA 1700019O17 gene	Tex44	-0.59797	-7.21836	1	-0.030024	0.56	0.768	No change
6663	ILMN_1234858	Insig2	insulin induced gene 2	Insig2	0.195736	-7.38659	1	0.0083376	0.848	0.933	No change
6677	ILMN_1234927			Gm8420	0.0002803	-7.40705	1	1.319e-05	1	1	No change
6689	ILMN_1234981	Aamp	angio-associated migratory protein	Aamp	2.61005	-4.45385	1	0.161932	0.0209	0.0706	No change
6690	ILMN_1234983	Olfr1416	olfactory receptor 1416	Olfr1416	-0.526484	-7.26035	1	-0.0259478	0.607	0.801	No change
6695	ILMN_1234997	Cr1l	complement component (3b/4b) receptor 1-like	Cr1l	-2.00036	-5.53145	1	-0.12362	0.0657	0.179	No change
6708	ILMN_1235044	Myo1b	myosin IB	Myo1b	-0.449251	-7.29994	1	-0.0167737	0.66	0.834	No change
6709	ILMN_1235047	3110009E18Rik	RIKEN cDNA 3110009E18 gene	3110009E18Rik	-0.961772	-6.9286	1	-0.121035	0.353	0.595	No change
6713	ILMN_1235056	Ptpn7	protein tyrosine phosphatase, non-receptor type 7	Ptpn7	0.399212	-7.32234	1	0.0198429	0.696	0.855	No change
6720	ILMN_1235077	Capn2	calpain 2	Capn2	-0.656365	-7.1803	1	-0.023118	0.522	0.741	No change
6735	ILMN_1235144	Mia3	melanoma inhibitory activity 3	Mia3	-1.19201	-6.68448	1	-0.0622516	0.254	0.484	No change
6741	ILMN_1235160			Gm28237	0.422333	-7.31231	1	0.0184286	0.679	0.846	No change
6772	ILMN_1235259	Sf3b1	splicing factor 3b, subunit 1	Sf3b1	0.583652	-7.22718	1	0.0327804	0.569	0.775	No change
6785	ILMN_1235317	Stradb	STE20-related kinase adaptor beta	Stradb	0.740485	-7.11966	1	0.04166	0.472	0.702	No change
6789	ILMN_1235337	Ipo9	importin 9	Ipo9	-1.83854	-5.79278	1	-0.264944	0.0878	0.225	No change
6806	ILMN_1235400	Steap3	STEAP family member 3	Steap3	-0.980742	-6.91017	1	-0.0402523	0.344	0.585	No change
6826	ILMN_1235443			Mptx2	0.682705	-7.16204	1	0.0401643	0.506	0.728	No change
6856	ILMN_1235549	Zbtb37	zinc finger and BTB domain containing 37	Zbtb37	-0.102688	-7.40141	1	-0.00639267	0.92	0.968	No change
6881	ILMN_1235623	Hhat	hedgehog acyltransferase	Hhat	0.826221	-7.05095	1	0.054791	0.423	0.661	No change
6888	ILMN_1235654	Teddm1a	transmembrane epididymal protein 1A	Teddm1a	0.65446	-7.18159	1	0.0290208	0.524	0.742	No change
6892	ILMN_1235669	Nvl	nuclear VCP-like	Nvl	-0.242145	-7.37577	1	-0.012111	0.812	0.916	No change
6922	ILMN_1235781	Spag16	sperm associated antigen 16	Spag16	0.634982	-7.19462	1	0.0228097	0.536	0.751	No change
6954	ILMN_1235878	Nectin4	nectin cell adhesion molecule 4	Nectin4	2.72766	-4.23357	1	0.100428	0.0166	0.0582	No change
6967	ILMN_1235918			4930558K02Rik	2.65999	-4.36068	1	0.420288	0.0189	0.0651	No change
6987	ILMN_1235979	Nop58	NOP58 ribonucleoprotein	Nop58	-0.364159	-7.3365	1	-0.0373879	0.721	0.87	No change
7008	ILMN_1236049	Mterf4	mitochondrial transcription termination factor 4	Mterf4	2.28597	-5.04239	1	0.173689	0.0387	0.118	No change
7012	ILMN_1236066			AC125444.3	-0.44795	-7.30056	1	-0.0241835	0.661	0.835	No change
7030	ILMN_1236125	Mcm6	minichromosome maintenance complex component 6	Mcm6	-1.0677	-6.82176	1	-0.0527803	0.304	0.543	No change
7045	ILMN_1236168	Fam135a	family with sequence similarity 135, member A	Fam135a	-0.464032	-7.29284	1	-0.0376379	0.65	0.828	No change
7050	ILMN_1236181			Gm38106	0.239715	-7.37639	1	0.00858804	0.814	0.917	No change
7054	ILMN_1236196	Opn3	opsin 3	Opn3	-1.79229	-5.86507	1	-0.130563	0.0952	0.239	No change
7127	ILMN_1236459	Paox	polyamine oxidase (exo-N4-amino)	Gm19680	-2.47572	-4.70143	1	-0.149848	0.027	0.0877	No change
7171	ILMN_1236611	Mark1	MAP/microtubule affinity regulating kinase 1	Mark1	0.432484	-7.30774	1	0.0240552	0.672	0.841	No change
7241	ILMN_1236889	Selp	selectin, platelet	Selp	0.343565	-7.34422	1	0.0151252	0.736	0.877	No change
7249	ILMN_1236913	Gdap1	ganglioside-induced differentiation-associated-protein 1	Gdap1	-0.335686	-7.34706	1	-0.0166485	0.742	0.88	No change
7265	ILMN_1236965	Pam	peptidylglycine alpha-amidating monooxygenase	Pam	-0.50513	-7.2719	1	-0.0393923	0.622	0.811	No change
7266	ILMN_1236966	Zfp142	zinc finger protein 142	Zfp142	0.142963	-7.39613	1	0.00629638	0.888	0.953	No change
7305	ILMN_1237058	Cnga3	cyclic nucleotide gated channel alpha 3	Cnga3	0.204937	-7.38463	1	0.0112342	0.841	0.93	No change
7354	ILMN_1237219	Rgs7	regulator of G protein signaling 7	Rgs7	-0.137549	-7.39694	1	-0.00652984	0.893	0.955	No change
7392	ILMN_1237323	Lman2l	lectin, mannose-binding 2-like	Lman2l	-2.40283	-4.83372	1	-0.177623	0.0311	0.0984	No change
7405	ILMN_1237378	Scg2	secretogranin II	Scg2	0.414545	-7.31575	1	0.0256669	0.685	0.849	No change
7423	ILMN_1237430			Phlpp1	0.391694	-7.32549	1	0.0197905	0.701	0.859	No change
7429	ILMN_1237466			Cd244	-0.379816	-7.33033	1	-0.0180903	0.71	0.863	No change
7431	ILMN_1237468	Gdap1	ganglioside-induced differentiation-associated-protein 1	Gdap1	0.0963354	-7.40209	1	0.00307986	0.925	0.97	No change
7489	ILMN_1237629	Cntn2	contactin 2	Cntn2	0.188102	-7.38816	1	0.00852141	0.854	0.936	No change
7497	ILMN_1237653	Teddm2	transmembrane epididymal family member 2	Teddm2	-0.246665	-7.37459	1	-0.0120157	0.809	0.914	No change
7524	ILMN_1237734			Gm15867	0.552356	-7.24574	1	0.0190864	0.59	0.79	No change
7560	ILMN_1237873	Nbeal1	neurobeachin like 1	Nbeal1	-2.35167	-4.92562	1	-0.162042	0.0342	0.106	No change
7572	ILMN_1237907	Ing5	inhibitor of growth family, member 5	Ing5	0.629692	-7.1981	1	0.0493364	0.539	0.754	No change
7611	ILMN_1238033	Aox1	aldehyde oxidase 1	Aox1	0.934111	-6.9549	1	0.0463692	0.366	0.608	No change
7640	ILMN_1238139	Mettl21e	methyltransferase like 21E	Mettl21e	0.158177	-7.39368	1	0.00609322	0.877	0.947	No change
7646	ILMN_1238156			Mpp4	0.677355	-7.16581	1	0.0252544	0.509	0.731	No change
7661	ILMN_1238220			Dnah7b	1.83975	-5.79087	1	0.0979818	0.0876	0.224	No change
7688	ILMN_1238327			Gm36951	0.198886	-7.38593	1	0.00974053	0.845	0.932	No change
7694	ILMN_1238357	A530032D15Rik	RIKEN cDNA A530032D15Rik gene	A530032D15Rik	0.421481	-7.31269	1	0.0192773	0.68	0.846	No change
7695	ILMN_1238359	Slc40a1	solute carrier family 40 (iron-regulated transporter), member 1	Slc40a1	-1.56668	-6.20052	1	-0.060572	0.14	0.319	No change
7726	ILMN_1238496	Asb18	ankyrin repeat and SOCS box-containing 18	Asb18	0.0272189	-7.40665	1	0.00114527	0.979	0.992	No change
7730	ILMN_1238505	Il10	interleukin 10	Il10	-0.90205	-6.98454	1	-0.052703	0.383	0.625	No change
7763	ILMN_1238613			Gm9915	-0.653316	-7.18237	1	-0.0335043	0.524	0.743	No change
7834	ILMN_1238873	Epb41l5	erythrocyte membrane protein band 4.1 like 5	Epb41l5	-1.97126	-5.57937	1	-0.16862	0.0693	0.187	No change
7847	ILMN_1238912			Maip1	-1.67026	-6.05019	1	-0.0850005	0.118	0.28	No change
7859	ILMN_1238983	Nfasc	neurofascin	Nfasc	-0.308982	-7.35619	1	-0.0136278	0.762	0.891	No change
7861	ILMN_1238994	Obsl1	obscurin-like 1	Obsl1	0.197269	-7.38627	1	0.00956051	0.847	0.932	No change
7870	ILMN_1239011			Gm15668	-1.57099	-6.1944	1	-0.0550949	0.139	0.317	No change
7891	ILMN_1239077	Qsox1	quiescin Q6 sulfhydryl oxidase 1	Qsox1	-0.0969826	-7.40202	1	-0.00889529	0.924	0.97	No change
7895	ILMN_1239087	Pex19	peroxisomal biogenesis factor 19	Pex19	-2.76157	-4.16951	1	-0.284861	0.0156	0.055	No change
7909	ILMN_1239134	Lypd1	Ly6/Plaur domain containing 1	Lypd1	0.505975	-7.27145	1	0.0196589	0.621	0.811	No change
8013	ILMN_1239507	Mrpl15	mitochondrial ribosomal protein L15	Mrpl15	-2.42188	-4.7993	1	-0.10789	0.03	0.0955	No change
8032	ILMN_1239599	Prrc2c	proline-rich coiled-coil 2C	Prrc2c	-2.54773	-4.56929	1	-0.195185	0.0235	0.078	No change
8079	ILMN_1239754			Ppp1r15b	-2.06516	-5.42339	1	-0.128951	0.0584	0.163	No change
8117	ILMN_1239906	Kcnq5	potassium voltage-gated channel, subfamily Q, member 5	Kcnq5	0.780023	-7.08883	1	0.0401251	0.449	0.684	No change
8137	ILMN_1239965			Gm9458	-0.434112	-7.30699	1	-0.0220558	0.671	0.841	No change
8148	ILMN_1240036			Zfp648	0.870411	-7.01288	1	0.0354808	0.399	0.64	No change
8157	ILMN_1240067	Tsn	translin	Tsn	-2.80502	-4.0871	1	-0.375911	0.0143	0.0512	No change
8222	ILMN_1240335	Map2	microtubule-associated protein 2	Map2	-0.292578	-7.36143	1	-0.0138696	0.774	0.897	No change
8228	ILMN_1240353	Serpinb10	serine (or cysteine) peptidase inhibitor, clade B (ovalbumin), member 10	Serpinb10	0.0749273	-7.40405	1	0.00274568	0.941	0.977	No change
8242	ILMN_1240419			Ptgs2os	0.215363	-7.3823	1	0.012048	0.833	0.926	No change
8244	ILMN_1240421			Usp21	-0.975445	-6.91535	1	-0.0416408	0.346	0.588	No change
8261	ILMN_1240472	Atg4b	autophagy related 4B, cysteine peptidase	Atg4b	-2.73478	-4.22013	1	-0.224915	0.0164	0.0575	No change
8317	ILMN_1240681			Gm15850	-2.77011	-4.15333	1	-0.148719	0.0153	0.0542	No change
8343	ILMN_1240787	Gm30414	predicted gene, 30414	Gm30414	1.0659	-6.82366	1	0.0414392	0.305	0.544	No change
8358	ILMN_1240839	Golt1a	golgi transport 1A	Gm28040	0.0685342	-7.40454	1	0.00337037	0.946	0.98	No change
8359	ILMN_1240839	Golt1a	golgi transport 1A	Golt1a	0.0685342	-7.40454	1	0.00337037	0.946	0.98	No change
8374	ILMN_1240895	Map2	microtubule-associated protein 2	Map2	0.0495824	-7.40573	1	0.0016024	0.961	0.986	No change
8390	ILMN_1240951	Serpinb12	serine (or cysteine) peptidase inhibitor, clade B (ovalbumin), member 12	Serpinb12	0.356669	-7.33936	1	0.0151688	0.727	0.872	No change
8402	ILMN_1240990	Cnst	consortin, connexin sorting protein	Cnst	-0.389253	-7.32649	1	-0.0173299	0.703	0.86	No change
8415	ILMN_1241033			Atp6v1h	-0.814102	-7.06108	1	-0.0301068	0.43	0.667	No change
8418	ILMN_1241054	Pigc	phosphatidylinositol glycan anchor biosynthesis, class C	Pigc	-1.14502	-6.73784	1	-0.0818315	0.272	0.506	No change
8469	ILMN_1241229	Prrc2c	proline-rich coiled-coil 2C	Prrc2c	-2.29066	-5.03411	1	-0.268349	0.0384	0.117	No change
8486	ILMN_1241294	Olfr420	olfactory receptor 420	Olfr420	0.58871	-7.22408	1	0.0244558	0.566	0.773	No change
8516	ILMN_1241373	Npbwr1	neuropeptides B/W receptor 1	Npbwr1	-0.403296	-7.32061	1	-0.0142563	0.693	0.854	No change
8517	ILMN_1241375			Gm37586	2.05076	-5.44756	1	0.0761949	0.0599	0.167	No change
8520	ILMN_1241382	Olfr433	olfactory receptor 433	Olfr433	0.26057	-7.37084	1	0.0166922	0.798	0.909	No change
8526	ILMN_1241443			Ifi203	-0.501999	-7.27356	1	-0.0212308	0.624	0.813	No change
8545	ILMN_1241497	Alpi	alkaline phosphatase, intestinal	Alpi	-0.437082	-7.30563	1	-0.0182233	0.669	0.839	No change
8554	ILMN_1241541	Gm9982	predicted gene 9982	Desi2	-0.855636	-7.02581	1	-0.038186	0.407	0.647	No change
8587	ILMN_1241658			Cspp1	-1.68976	-6.02118	1	-0.0787627	0.114	0.273	No change
8627	ILMN_1241831	Il1rl2	interleukin 1 receptor-like 2	Il1rl2	-0.138608	-7.39679	1	-0.0097954	0.892	0.954	No change
8657	ILMN_1241917	Pdc	phosducin	Pdc	-0.559214	-7.24176	1	-0.025838	0.585	0.787	No change
8662	ILMN_1241939			Dnah7a	1.42431	-6.39602	1	0.21598	0.177	0.377	No change
8666	ILMN_1241948	Ptprc	protein tyrosine phosphatase, receptor type, C	Ptprc	-0.688974	-7.1576	1	-0.03171	0.502	0.725	No change
8672	ILMN_1241962	Cox5b	cytochrome c oxidase subunit Vb	Cox5b	-2.01199	-5.51218	1	-0.0990251	0.0643	0.176	No change
8785	ILMN_1242054	Bard1	BRCA1 associated RING domain 1	Bard1	-0.418773	-7.31389	1	-0.0218762	0.682	0.847	No change
8812	ILMN_1242144			Adam23	-0.358804	-7.33855	1	-0.0203537	0.725	0.872	No change
8813	ILMN_1242146	Sema4c	sema domain, immunoglobulin domain (Ig), transmembrane domain (TM) and short cytoplasmic domain, (semaphorin) 4C	Sema4c	0.619506	-7.20471	1	0.0284514	0.546	0.759	No change
8828	ILMN_1242181	Gm4850	THO complex 4 pseudogene	Gm4850	0.0947822	-7.40225	1	0.00397178	0.926	0.97	No change
8835	ILMN_1242218	Ppp1r42	protein phosphatase 1, regulatory subunit 42	Ppp1r42	-0.691134	-7.15606	1	-0.0374597	0.501	0.724	No change
8875	ILMN_1242378	Suco	SUN domain containing ossification factor	Suco	1.87594	-5.73353	1	0.179918	0.0822	0.213	No change
8984	ILMN_1242653			Xpr1	1.1899	-6.68692	1	0.061874	0.254	0.485	No change
9013	ILMN_1242750			Ppp1r7	0.902145	-6.98445	1	0.0456197	0.383	0.625	No change
9015	ILMN_1242762	Eif2d	eukaryotic translation initiation factor 2D	Eif2d	-1.02088	-6.87017	1	-0.0539844	0.325	0.566	No change
9090	ILMN_1243033	Gm4847	predicted gene 4847	Gm4847	-1.7719	-5.89657	1	-0.0903281	0.0987	0.245	No change
9114	ILMN_1243123	Creb1	cAMP responsive element binding protein 1	Creb1	-1.37661	-6.45846	1	-0.062752	0.191	0.398	No change
9123	ILMN_1243150	A130010J15Rik	RIKEN cDNA A130010J15 gene	Traf3ip3	1.29823	-6.55753	1	0.0475497	0.216	0.434	No change
9126	ILMN_1243157	Ankzf1	ankyrin repeat and zinc finger domain containing 1	Ankzf1	-0.971755	-6.91894	1	-0.0437088	0.348	0.59	No change
9145	ILMN_1243210	Nek2	NIMA (never in mitosis gene a)-related expressed kinase 2	Nek2	2.15364	-5.27298	1	0.107166	0.0496	0.143	No change
9156	ILMN_1243252	Slc30a10	solute carrier family 30, member 10	Slc30a10	-1.897	-5.69983	1	-0.0701239	0.0791	0.207	No change
9163	ILMN_1243274	Brox	BRO1 domain and CAAX motif containing	Brox	1.00053	-6.89062	1	0.046929	0.334	0.576	No change
9185	ILMN_1243345	Bcl2	B cell leukemia/lymphoma 2	Bcl2	0.717667	-7.13678	1	0.0264544	0.485	0.712	No change
9186	ILMN_1243356	Sumo1	small ubiquitin-like modifier 1	Sumo1	-0.564444	-7.23869	1	-0.0216587	0.582	0.784	No change
9209	ILMN_1243433			Gm5526	-2.30736	-5.00454	1	-0.318979	0.0372	0.114	No change
9231	ILMN_1243504	Il1rl1	interleukin 1 receptor-like 1	Il1rl1	-0.664011	-7.17507	1	-0.0285617	0.518	0.738	No change
9234	ILMN_1243523	Igsf9	immunoglobulin superfamily, member 9	Igsf9	-0.51768	-7.26517	1	-0.0207732	0.613	0.805	No change
9252	ILMN_1243595	Dstyk	dual serine/threonine and tyrosine protein kinase	Dstyk	-0.23953	-7.37644	1	-0.0118617	0.814	0.917	No change
9313	ILMN_1243881			Gm5705	0.620646	-7.20398	1	0.0288631	0.545	0.758	No change
9324	ILMN_1243926	Tstd1	thiosulfate sulfurtransferase (rhodanese)-like domain containing 1	Tstd1	-2.56759	-4.5326	1	-0.181947	0.0227	0.0756	No change
9358	ILMN_1244044	Ints7	integrator complex subunit 7	Ints7	-0.306767	-7.35691	1	-0.0143311	0.764	0.891	No change
9376	ILMN_1244098	Dst	dystonin	Dst	0.17108	-7.39142	1	0.0085309	0.867	0.942	No change
9377	ILMN_1244099			Gm37954	0.196458	-7.38644	1	0.0199631	0.847	0.932	No change
9400	ILMN_1244190	Gm20172	predicted gene, 20172	Gm20172	-0.169608	-7.39169	1	-0.00683326	0.868	0.943	No change
9442	ILMN_1244310	Sbspon	somatomedin B and thrombospondin, type 1 domain containing	Sbspon	0.129	-7.39816	1	0.00658571	0.899	0.958	No change
9490	ILMN_1244491	Slamf6	SLAM family member 6	Slamf6	-1.10465	-6.78227	1	-0.0507383	0.288	0.525	No change
9497	ILMN_1244508			Abca12	-0.663027	-7.17575	1	-0.038028	0.518	0.738	No change
9525	ILMN_1244605			Kif21b	0.0816025	-7.40349	1	0.00406748	0.936	0.975	No change
9551	ILMN_1244697	Enah	enabled homolog (Drosophila)	Enah	-0.410371	-7.31757	1	-0.0448697	0.688	0.851	No change
9560	ILMN_1244738	Cadm3	cell adhesion molecule 3	Cadm3	0.872088	-7.0114	1	0.0434453	0.398	0.639	No change
9571	ILMN_1244779	Kcnh1	potassium voltage-gated channel, subfamily H (eag-related), member 1	Kcnh1	1.55468	-6.21751	1	0.091473	0.143	0.324	No change
9572	ILMN_1244783	Gm29678	predicted gene, 29678	Gm29678	-1.92027	-5.66238	1	-0.0851158	0.0759	0.2	No change
9583	ILMN_1244800	Khdc1b	KH domain containing 1B	Khdc1b	-0.390738	-7.32588	1	-0.0195918	0.702	0.859	No change
9599	ILMN_1244837	Gm19335	predicted gene, 19335	Gm19335	-0.0547161	-7.40545	1	-0.00241415	0.957	0.984	No change
9621	ILMN_1244895	Il18r1	interleukin 18 receptor 1	Il18r1	0.300669	-7.35888	1	0.0107563	0.768	0.894	No change
9630	ILMN_1244925			Gulp1	-1.22278	-6.6486	1	-0.0668241	0.242	0.469	No change
9642	ILMN_1244969	Pou2f1	POU domain, class 2, transcription factor 1	Pou2f1	-0.434675	-7.30673	1	-0.022676	0.671	0.84	No change
9646	ILMN_1244984	Sulf1	sulfatase 1	Sulf1	1.58469	-6.17485	1	0.118765	0.136	0.312	No change
9699	ILMN_1245200	Ifi205	interferon activated gene 205	Ifi205	-1.20833	-6.66554	1	-0.0515276	0.247	0.476	No change
9707	ILMN_1245243	Esrrg	estrogen-related receptor gamma	Esrrg	0.689633	-7.15713	1	0.0363335	0.502	0.725	No change
9723	ILMN_1245276	2010300C02Rik	RIKEN cDNA 2010300C02 gene	2010300C02Rik	-1.3107	-6.54207	1	-0.0668326	0.212	0.428	No change
9767	ILMN_1245406			4933407L21Rik	1.60055	-6.15209	1	0.120808	0.132	0.306	No change
9858	ILMN_1245627	Ptprn	protein tyrosine phosphatase, receptor type, N	Ptprn	-1.49137	-6.3056	1	-0.0753035	0.159	0.349	No change
9890	ILMN_1245754	Cd84	CD84 antigen	Cd84	-2.13781	-5.30013	1	-0.0671556	0.0511	0.147	No change
9921	ILMN_1245843	Lhx9	LIM homeobox protein 9	Lhx9	-2.50071	-4.65573	1	-0.105428	0.0258	0.0842	No change
9924	ILMN_1245849	Vsig8	V-set and immunoglobulin domain containing 8	Vsig8	1.1832	-6.69462	1	0.0441614	0.257	0.488	No change
9926	ILMN_1245853	Hmcn1	hemicentin 1	Hmcn1	-0.640098	-7.19124	1	-0.0317366	0.533	0.749	No change
9933	ILMN_1245868	Pld5	phospholipase D family, member 5	Pld5	-1.0023	-6.88886	1	-0.0487812	0.334	0.575	No change
9941	ILMN_1245893	Mixl1	Mix1 homeobox-like 1 (Xenopus laevis)	Mixl1	-1.6225	-6.12032	1	-0.0893827	0.127	0.298	No change
9956	ILMN_1245942	Fam117b	family with sequence similarity 117, member B	Fam117b	0.262623	-7.37027	1	0.012818	0.797	0.909	No change
9992	ILMN_1246073	Lefty1	left right determination factor 1	Lefty1	-2.61348	-4.44747	1	-0.155001	0.0207	0.0702	No change
10009	ILMN_1246148	Dgkd///Dgkq	diacylglycerol kinase, delta///diacylglycerol kinase, theta	Dgkd	-2.43282	-4.77949	1	-0.139758	0.0293	0.0938	No change
10011	ILMN_1246169	Prex2	phosphatidylinositol-3,4,5-trisphosphate-dependent Rac exchange factor 2	Prex2	1.28206	-6.57741	1	0.0646358	0.221	0.441	No change
10031	ILMN_1246260	Nbeal1	neurobeachin like 1	Nbeal1	0.397226	-7.32318	1	0.0184404	0.697	0.856	No change
10054	ILMN_1246313			Gm29141	0.218845	-7.38149	1	0.0102129	0.83	0.925	No change
10139	ILMN_1246486	Kcnt2	potassium channel, subfamily T, member 2	Kcnt2	2.0393	-5.46673	1	0.0739405	0.0612	0.17	No change
10192	ILMN_1246673			2017-03-01	-0.491737	-7.27891	1	-0.0177422	0.631	0.817	No change
10224	ILMN_1246748			Gm38198	0.196677	-7.3864	1	0.00881596	0.847	0.932	No change
10233	ILMN_1246768			Iars2	-1.85193	-5.77164	1	-0.123908	0.0857	0.22	No change
10315	ILMN_1247054			Clasp1	-0.891912	-6.99372	1	-0.0465171	0.388	0.63	No change
10353	ILMN_1247156	Apoa2	apolipoprotein A-II	Apoa2	-1.46154	-6.3462	1	-0.0815802	0.166	0.361	No change
10442	ILMN_1247524	Cdh7	cadherin 7, type 2	Cdh7	-0.254633	-7.37247	1	-0.0111524	0.803	0.911	No change
10459	ILMN_1247603	Fam20b	family with sequence similarity 20, member B	Fam20b	1.65011	-6.07995	1	0.18864	0.122	0.287	No change
10468	ILMN_1247632			Gm4753	0.127009	-7.39843	1	0.00566824	0.901	0.959	No change
10508	ILMN_1247761	Pth2r	parathyroid hormone 2 receptor	Pth2r	1.30397	-6.55044	1	0.0522209	0.214	0.431	No change
10520	ILMN_1247803	Actr3	ARP3 actin-related protein 3	Actr3	-0.460301	-7.29465	1	-0.0188193	0.653	0.83	No change
10529	ILMN_1247842			Dtl	-2.17535	-5.23561	1	-0.184997	0.0477	0.139	No change
10626	ILMN_1248206	Irs1	insulin receptor substrate 1	Irs1	0.583711	-7.22714	1	0.0278543	0.569	0.775	No change
10649	ILMN_1248279	Syt2	synaptotagmin II	Syt2	0.312348	-7.35508	1	0.0132898	0.759	0.889	No change
10662	ILMN_1248319			Gm17916	0.359608	-7.33824	1	0.0168522	0.725	0.871	No change
10667	ILMN_1248338	Prrx1	paired related homeobox 1	Prrx1	-0.145577	-7.39573	1	-0.00808125	0.886	0.952	No change
10670	ILMN_1248346	Gpbar1	G protein-coupled bile acid receptor 1	Gpbar1	-0.127969	-7.3983	1	-0.0071089	0.9	0.958	No change
10694	ILMN_1248413	Fasl	Fas ligand (TNF superfamily, member 6)	Fasl	-0.197422	-7.38624	1	-0.00867667	0.846	0.932	No change
10755	ILMN_1248618	Coa5	cytochrome C oxidase assembly factor 5	Coa5	-2.05807	-5.4353	1	-0.0860793	0.0592	0.165	No change
10759	ILMN_1248642			Gm37294	0.457621	-7.29595	1	0.0231424	0.654	0.831	No change
10778	ILMN_1248713	F5	coagulation factor V	F5	-1.47935	-6.32203	1	-0.0773323	0.162	0.354	No change
10854	ILMN_1248951	Trmt1l	tRNA methyltransferase 1 like	Trmt1l	-1.67117	-6.04885	1	-0.0944181	0.117	0.28	No change
10864	ILMN_1249000	1500015O10Rik	RIKEN cDNA 1500015O10 gene	1500015O10Rik	-2.32365	-4.9756	1	-0.197682	0.0361	0.111	No change
10898	ILMN_1249156	Cntn2	contactin 2	Cntn2	0.358858	-7.33853	1	0.0143897	0.725	0.872	No change
10927	ILMN_1249260	2010300C02Rik	RIKEN cDNA 2010300C02 gene	2010300C02Rik	1.0907	-6.79731	1	0.0447688	0.294	0.532	No change
10933	ILMN_1249277	Myeov2	myeloma overexpressed 2	Cops9	-0.895011	-6.99092	1	-0.0432262	0.386	0.628	No change
10965	ILMN_1249366	Bcl2	B cell leukemia/lymphoma 2	Bcl2	-1.68522	-6.02795	1	-0.0803963	0.115	0.275	No change
11002	ILMN_1249524	Cops5	COP9 signalosome subunit 5	Cops5	2.80653	-4.08423	1	0.188909	0.0142	0.0511	No change
11013	ILMN_1249559			Lrrfip1	-1.48221	-6.31813	1	-0.0626002	0.161	0.352	No change
11028	ILMN_1249586	Hspa8	heat shock protein 8	Gm8326	-2.06913	-5.41672	1	-0.763745	0.058	0.163	No change
11045	ILMN_1249644	Gpr1	G protein-coupled receptor 1	Gpr1	1.64606	-6.0859	1	0.124253	0.123	0.289	No change
11082	ILMN_1249766	Gbx2	gastrulation brain homeobox 2	Gbx2	-0.637949	-7.19266	1	-0.0284563	0.534	0.75	No change
11098	ILMN_1249794	Bex4	brain expressed X-linked 4	Gm4322	-2.5018	-4.65374	1	-0.134671	0.0257	0.084	No change
11117	ILMN_1249859	Lmx1a	LIM homeobox transcription factor 1 alpha	Lmx1a	0.337618	-7.34636	1	0.016136	0.741	0.879	No change
11119	ILMN_1249863	Slamf1	signaling lymphocytic activation molecule family member 1	Slamf1	0.758701	-7.10564	1	0.0335815	0.461	0.693	No change
11310	ILMN_1250467	Tyw5	tRNA-yW synthesizing protein 5	Tyw5	-1.24344	-6.62409	1	-0.0557783	0.235	0.459	No change
11320	ILMN_1250515	Khdc1c	KH domain containing 1C	Khdc1c	-0.570382	-7.23517	1	-0.0225318	0.578	0.782	No change
11321	ILMN_1250517	Pms1	postmeiotic segregation increased 1 (S. cerevisiae)	Pms1	-1.12183	-6.76352	1	-0.061659	0.281	0.517	No change
11323	ILMN_1250523	BC094916	cDNA sequence BC094916	Ifi214	0.240458	-7.3762	1	0.00864462	0.814	0.916	No change
11365	ILMN_1250698	A430034D21Rik	RIKEN cDNA A430034D21 gene	A430034D21Rik	2.08174	-5.39546	1	0.11858	0.0566	0.16	No change
11372	ILMN_1250738	Pask	PAS domain containing serine/threonine kinase	Pask	0.398189	-7.32278	1	0.0341874	0.697	0.856	No change
11389	ILMN_1250779			Mrpl15	-1.78921	-5.86984	1	-0.0897702	0.0957	0.24	No change
11391	ILMN_1250793	Asic4	acid-sensing (proton-gated) ion channel family member 4	Asic4	0.720531	-7.13466	1	0.0371612	0.483	0.711	No change
11394	ILMN_1250813	Lonrf2	LON peptidase N-terminal domain and ring finger 2	Lonrf2	-0.829828	-7.04791	1	-0.0398444	0.421	0.66	No change
11423	ILMN_1250917	Fmo1	flavin containing monooxygenase 1	Fmo1	1.54197	-6.2354	1	0.067244	0.146	0.329	No change
11437	ILMN_1250959	Nmnat2	nicotinamide nucleotide adenylyltransferase 2	Nmnat2	1.42206	-6.399	1	0.061986	0.177	0.378	No change
11502	ILMN_1251112	D630008O14Rik	RIKEN cDNA D630008O14 gene	D630008O14Rik	0.782238	-7.08706	1	0.0315635	0.447	0.683	No change
11528	ILMN_1251203	Ppp1r12b	protein phosphatase 1, regulatory (inhibitor) subunit 12B	Ppp1r12b	0.873423	-7.01022	1	0.0352677	0.397	0.638	No change
11544	ILMN_1251260	Adss	adenylosuccinate synthetase, non muscle	Adss	0.0956226	-7.40216	1	0.00443075	0.925	0.97	No change
11656	ILMN_1251692	Dst	dystonin	Dst	2.79751	-4.10136	1	0.116206	0.0145	0.0518	No change
11679	ILMN_1251808	Capn10	calpain 10	Capn10	-2.28721	-5.0402	1	-0.151163	0.0387	0.118	No change
11684	ILMN_1251827	1700001G17Rik	RIKEN cDNA 1700001G17 gene	1700001G17Rik	0.771293	-7.09576	1	0.0488949	0.454	0.688	No change
11686	ILMN_1251838	Sulf1	sulfatase 1	Sulf1	1.0842	-6.80426	1	0.0402501	0.297	0.535	No change
11741	ILMN_1252009			Aida	-1.43047	-6.38785	1	-0.0915274	0.175	0.374	No change
11779	ILMN_1252176	Tnr	tenascin R	Tnr	-0.351691	-7.34122	1	-0.0210215	0.73	0.874	No change
11842	ILMN_1252421			Gm29138	-0.279174	-7.3655	1	-0.0135754	0.784	0.902	No change
11845	ILMN_1252426			Traf5	0.91469	-6.97296	1	0.0446134	0.376	0.618	No change
11847	ILMN_1252430	Ccdc93	coiled-coil domain containing 93	Ccdc93	1.26161	-6.60227	1	0.0595867	0.228	0.451	No change
11878	ILMN_1252511	Gm9994	predicted gene 9994	Gm18666	-1.23816	-6.63038	1	-0.052059	0.236	0.462	No change
11885	ILMN_1252531	Tmem81	transmembrane protein 81	Tmem81	1.96128	-5.5957	1	0.20375	0.0705	0.189	No change
11889	ILMN_1252548	Ugt1a2	UDP glucuronosyltransferase 1 family, polypeptide A2	Ugt1a2	-0.498807	-7.27524	1	-0.0205994	0.626	0.814	No change
11905	ILMN_1252623			Ppp1r12b	0.50904	-7.26982	1	0.0274678	0.619	0.809	No change
11936	ILMN_1252743	Mrpl15	mitochondrial ribosomal protein L15	Mrpl15	-1.59038	-6.1667	1	-0.0908416	0.135	0.31	No change
11962	ILMN_1252846	Scyl3	SCY1-like 3 (S. cerevisiae)	Scyl3	-0.0234913	-7.40675	1	-0.00119578	0.982	0.993	No change
11963	ILMN_1252849	Cps1	carbamoyl-phosphate synthetase 1	Cps1	0.189532	-7.38787	1	0.0109219	0.852	0.935	No change
12029	ILMN_1253080	Crb1	crumbs family member 1, photoreceptor morphogenesis associated	Crb1	-0.0944956	-7.40228	1	-0.00488617	0.926	0.97	No change
12035	ILMN_1253107			Arhgef4	0.461308	-7.29416	1	0.0205036	0.652	0.829	No change
12051	ILMN_1253158	Optc	opticin	Optc	0.0172986	-7.40689	1	0.00066647	0.986	0.995	No change
12059	ILMN_1253184			Kif14	2.64	-4.39804	1	0.114551	0.0197	0.0672	No change
12060	ILMN_1253186	Sgpp2	sphingosine-1-phosphate phosphotase 2	Sgpp2	0.72277	-7.133	1	0.0334539	0.482	0.71	No change
12081	ILMN_1253250			Teddm2	0.713015	-7.14021	1	0.0263187	0.488	0.714	No change
12088	ILMN_1253269	Brinp2	bone morphogenic protein/retinoic acid inducible neural-specific 2	Brinp2	-1.81591	-5.82829	1	-0.0890919	0.0913	0.231	No change
12117	ILMN_1253365	Lypd1	Ly6/Plaur domain containing 1	Gpr39	0.69621	-7.15243	1	0.0310805	0.498	0.722	No change
12154	ILMN_1253405			Pgap1	0.523895	-7.26178	1	0.0270552	0.609	0.802	No change
12165	ILMN_1253444	Dst	dystonin	Dst	0.597909	-7.2184	1	0.02791	0.56	0.769	No change
12184	ILMN_1253509	Nabp1	nucleic acid binding protein 1	Nabp1	-0.168943	-7.39181	1	-0.0103698	0.868	0.943	No change
12207	ILMN_1253602	4930523C07Rik	RIKEN cDNA 4930523C07 gene	4930523C07Rik	-0.310582	-7.35566	1	-0.0278936	0.761	0.89	No change
12230	ILMN_1253688			Unc80	0.573371	-7.23338	1	0.0224642	0.576	0.78	No change
12260	ILMN_1253828	Cd247	CD247 antigen	Gm16565	0.544108	-7.25047	1	0.0209393	0.595	0.793	No change
12261	ILMN_1253828	Cd247	CD247 antigen	Cd247	0.544108	-7.25047	1	0.0209393	0.595	0.793	No change
12270	ILMN_1253874	Serpinb2	serine (or cysteine) peptidase inhibitor, clade B, member 2	Serpinb2	-2.00235	-5.52816	1	-0.103309	0.0655	0.179	No change
12309	ILMN_1253993	Gm5533	predicted gene 5533	Gm5533	0.559515	-7.24158	1	0.0276918	0.585	0.786	No change
12315	ILMN_1254008			Clasp1	-1.26935	-6.5929	1	-0.0626436	0.225	0.447	No change
12328	ILMN_1254047	Slc26a9	solute carrier family 26, member 9	Slc26a9	-0.877222	-7.00686	1	-0.0356892	0.396	0.636	No change
12334	ILMN_1254075	Tomm40l	translocase of outer mitochondrial membrane 40 homolog-like (yeast)	Tomm40l	-2.67065	-4.34073	1	-0.152192	0.0186	0.0639	No change
12346	ILMN_1254123	Usp21	ubiquitin specific peptidase 21	Usp21	0.675185	-7.16732	1	0.0335761	0.511	0.732	No change
12377	ILMN_1254222	Fcamr	Fc receptor, IgA, IgM, high affinity	Fcamr	-0.410668	-7.31744	1	-0.0185392	0.688	0.851	No change
12410	ILMN_1254335	Sec16b	SEC16 homolog B (S. cerevisiae)	Sec16b	-0.547683	-7.24843	1	-0.0243781	0.593	0.792	No change
12417	ILMN_1254358	Igfbp5	insulin-like growth factor binding protein 5	Igfbp5	-2.11071	-5.34635	1	-0.263075	0.0537	0.153	No change
12438	ILMN_1254448			Nos1ap	0.709623	-7.1427	1	0.0312404	0.49	0.716	No change
12478	ILMN_1254579	Crisp4	cysteine-rich secretory protein 4	Crisp4	-0.246288	-7.37469	1	-0.0107292	0.809	0.914	No change
12500	ILMN_1254663	Cadm3	cell adhesion molecule 3	Cadm3	-0.847425	-7.03291	1	-0.0417946	0.411	0.651	No change
12532	ILMN_1254763	Kif21b	kinesin family member 21B	Kif21b	-0.705008	-7.14606	1	-0.038861	0.493	0.718	No change
12630	ILMN_1255128	Fam20b	family with sequence similarity 20, member B	Fam20b	-1.01612	-6.87498	1	-0.0649715	0.327	0.568	No change
12633	ILMN_1255142	Ints7	integrator complex subunit 7	Ints7	-0.735313	-7.12359	1	-0.0276493	0.475	0.704	No change
12660	ILMN_1255231	Rnf152	ring finger protein 152	Gm17634	1.08764	-6.80059	1	0.0597489	0.296	0.533	No change
12692	ILMN_1255365	Txndc9	thioredoxin domain containing 9	Txndc9	-1.65665	-6.07031	1	-0.106942	0.12	0.285	No change
12708	ILMN_1255413	Col5a2	collagen, type V, alpha 2	Col5a2	-0.169473	-7.39171	1	-0.00669692	0.868	0.943	No change
12718	ILMN_1255437			1700016L21Rik	-0.223903	-7.3803	1	-0.00818783	0.826	0.923	No change
12738	ILMN_1255514	Il18r1	interleukin 18 receptor 1	Il18r1	-0.721676	-7.13381	1	-0.0266745	0.483	0.71	No change
12815	ILMN_1255782	Ccdc108	coiled-coil domain containing 108	Cfap65	-0.850684	-7.0301	1	-0.0346871	0.41	0.65	No change
12824	ILMN_1255834	Stk17b	serine/threonine kinase 17b (apoptosis-inducing)	Stk17b	-0.52697	-7.26008	1	-0.0365227	0.607	0.801	No change
12887	ILMN_1256063	Lonrf2	LON peptidase N-terminal domain and ring finger 2	Lonrf2	-2.06164	-5.42931	1	-0.159443	0.0588	0.164	No change
12907	ILMN_1256125	Sdhc	succinate dehydrogenase complex, subunit C, integral membrane protein	Sdhc	-0.417327	-7.31453	1	-0.0260477	0.683	0.848	No change
12911	ILMN_1256136	Nme7	NME/NM23 family member 7	Nme7	1.06635	-6.82318	1	0.0625522	0.305	0.544	No change
13005	ILMN_1256480	Terf1	telomeric repeat binding factor 1	Terf1	-0.995097	-6.89602	1	-0.0476019	0.337	0.579	No change
13012	ILMN_1256506	Serpinb13	serine (or cysteine) peptidase inhibitor, clade B (ovalbumin), member 13	Serpinb13	-0.0560342	-7.40537	1	-0.00334098	0.956	0.984	No change
13027	ILMN_1256574	Ncoa2	nuclear receptor coactivator 2	Ncoa2	-1.92361	-5.65698	1	-0.120682	0.0755	0.199	No change
13045	ILMN_1256639	Cd247	CD247 antigen	Cd247	1.49417	-6.30176	1	0.0897301	0.158	0.348	No change
13074	ILMN_1256721	Crygf	crystallin, gamma F	Crygf	-1.20241	-6.67244	1	-0.0509848	0.25	0.479	No change
13082	ILMN_1256750	Serpinb3d	serine (or cysteine) peptidase inhibitor, clade B (ovalbumin), member 3D	Serpinb3d	-0.268323	-7.36866	1	-0.0120239	0.792	0.906	No change
13086	ILMN_1256760	Mrps14	mitochondrial ribosomal protein S14	Mrps14	1.11776	-6.76798	1	0.0653908	0.283	0.519	No change
13089	ILMN_1256772	Btg2	B cell translocation gene 2, anti-proliferative	Btg2	-1.54425	-6.23219	1	-0.0595682	0.145	0.328	No change
13108	ILMN_1256834	Nmur1	neuromedin U receptor 1	Nmur1	-0.392329	-7.32522	1	-0.0181717	0.701	0.859	No change
13125	ILMN_1256894	Kcne4	potassium voltage-gated channel, Isk-related subfamily, gene 4	Kcne4	-1.9663	-5.58749	1	-0.141652	0.0699	0.188	No change
13130	ILMN_1256919	Dennd1b	DENN/MADD domain containing 1B	Dennd1b	1.28842	-6.56961	1	0.047936	0.219	0.438	No change
13147	ILMN_1256975	Gm9931	predicted gene 9931	Gm9931	-0.389327	-7.32646	1	-0.0158819	0.703	0.86	No change
13166	ILMN_1257035			A630095N17Rik	0.0377181	-7.40629	1	0.00196937	0.97	0.989	No change
13168	ILMN_1257051	Colgalt2	collagen beta(1-O)galactosyltransferase 2	Colgalt2	-0.0160039	-7.40691	1	-0.00081469	0.987	0.995	No change
13311	ILMN_1257542	Adgrb3	adhesion G protein-coupled receptor B3	Adgrb3	-0.553788	-7.24491	1	-0.025441	0.589	0.789	No change
13345	ILMN_1257665	Gm9947	predicted gene 9947	Gm9947	0.816656	-7.05896	1	0.0347924	0.428	0.666	No change
13355	ILMN_1257695	Ivns1abp	influenza virus NS1A binding protein	Gm10138	-0.798137	-7.07421	1	-0.0430696	0.438	0.675	No change
13419	ILMN_1257907	Sh2d1b2	SH2 domain containing 1B2	Sh2d1b2	0.146721	-7.39555	1	0.00880614	0.885	0.951	No change
13420	ILMN_1257912	Gm9991	predicted gene 9991	Gm9991	0.614016	-7.20823	1	0.0253639	0.549	0.761	No change
13454	ILMN_1258032	A830018L16Rik	RIKEN cDNA A830018L16 gene	A830018L16Rik	0.138916	-7.39674	1	0.00466549	0.892	0.954	No change
13458	ILMN_1258056	Xkr4	X-linked Kx blood group related 4	Xkr4	-0.34463	-7.34383	1	-0.0115497	0.736	0.877	No change
13470	ILMN_1258105	Spata17	spermatogenesis associated 17	Spata17	-2.47443	-4.70379	1	-0.13019	0.0271	0.0879	No change
13501	ILMN_1258227			Gm18303	-0.70296	-7.14755	1	-0.0265089	0.494	0.719	No change
13517	ILMN_1258267	Lman2l	lectin, mannose-binding 2-like	Lman2l	-0.914289	-6.97333	1	-0.0638545	0.376	0.618	No change
13567	ILMN_1258416	Sp100	nuclear antigen Sp100	Sp100	1.77929	-5.88519	1	0.0839297	0.0974	0.243	No change
13568	ILMN_1258418	B3gnt7	UDP-GlcNAc:betaGal beta-1,3-N-acetylglucosaminyltransferase 7	B3gnt7	0.647662	-7.18618	1	0.0300116	0.528	0.746	No change
13584	ILMN_1258458	Rb1cc1	RB1-inducible coiled-coil 1	Rb1cc1	-1.4505	-6.36107	1	-0.0576485	0.169	0.366	No change
13587	ILMN_1258474	Mia3	melanoma inhibitory activity 3	Mia3	1.18153	-6.69653	1	0.108883	0.258	0.488	No change
13607	ILMN_1258523	Per2	period circadian clock 2	Per2	1.14251	-6.74064	1	0.0461597	0.273	0.507	No change
13633	ILMN_1258629	Col3a1	collagen, type III, alpha 1	Col3a1	-2.39693	-4.84436	1	-0.415612	0.0314	0.0993	No change
13640	ILMN_1258642			Kctd18	1.68529	-6.02785	1	0.0805642	0.115	0.275	No change
13715	ILMN_1258891			D030040B21Rik	-0.143502	-7.39605	1	-0.00703758	0.888	0.953	No change
13724	ILMN_1258913	Xrcc5	X-ray repair complementing defective repair in Chinese hamster cells 5	Xrcc5	0.0977744	-7.40194	1	0.0059121	0.924	0.969	No change
13761	ILMN_1259013	Ccdc121	coiled-coil domain containing 121	Gm34176	1.70395	-5.99993	1	0.0686007	0.111	0.268	No change
13762	ILMN_1259013	Ccdc121	coiled-coil domain containing 121	Ccdc121	1.70395	-5.99993	1	0.0686007	0.111	0.268	No change
13783	ILMN_1259094	Nyap2	neuronal tyrosine-phophorylated phosphoinositide 3-kinase adaptor 2	Nyap2	-1.04109	-6.8495	1	-0.0367431	0.316	0.556	No change
13816	ILMN_1259209			Mroh3	1.98794	-5.55194	1	0.0745919	0.0672	0.182	No change
13823	ILMN_1259227	Khdrbs2	KH domain containing, RNA binding, signal transduction associated 2	Khdrbs2	-0.885191	-6.99975	1	-0.0318247	0.391	0.633	No change
13837	ILMN_1259290	Akt3	thymoma viral proto-oncogene 3	Akt3	-2.41197	-4.81722	1	-0.195639	0.0305	0.097	No change
13846	ILMN_1259326	Cdc42bpa	CDC42 binding protein kinase alpha	Cdc42bpa	-0.461588	-7.29403	1	-0.0295286	0.652	0.829	No change
13859	ILMN_1259366	Acsl3	acyl-CoA synthetase long-chain family member 3	Acsl3	0.537853	-7.25401	1	0.0304018	0.599	0.796	No change
13884	ILMN_1259439	Ankrd39	ankyrin repeat domain 39	Ankrd39	-0.948357	-6.94144	1	-0.0512292	0.359	0.601	No change
13908	ILMN_1259512	Nck2	non-catalytic region of tyrosine kinase adaptor protein 2	Nck2	0.135929	-7.39718	1	0.00586235	0.894	0.955	No change
14001	ILMN_1259832	Eif2d	eukaryotic translation initiation factor 2D	Eif2d	-1.49017	-6.30725	1	-0.127876	0.159	0.349	No change
14022	ILMN_1259910			Ncoa2	-0.0526131	-7.40557	1	-0.0026409	0.959	0.985	No change
14023	ILMN_1259912	Wdr12	WD repeat domain 12	Wdr12	-1.29027	-6.56735	1	-0.0688309	0.218	0.438	No change
14052	ILMN_1260015	Trip12	thyroid hormone receptor interactor 12	Trip12	-0.798086	-7.07426	1	-0.0350562	0.438	0.675	No change
14067	ILMN_1260057			Atp1a4	2.37229	-4.88868	1	0.125671	0.0329	0.103	No change
14079	ILMN_1260093	Dstyk	dual serine/threonine and tyrosine protein kinase	Dstyk	-0.559372	-7.24167	1	-0.0325091	0.585	0.787	No change
14087	ILMN_1260125	Fn1	fibronectin 1	Fn1	-0.212763	-7.38289	1	-0.00723655	0.835	0.927	No change
14088	ILMN_1260126			Gm29481	0.184756	-7.38882	1	0.00851632	0.856	0.937	No change
14092	ILMN_1260136	Pi15	peptidase inhibitor 15	Pi15	1.40039	-6.42753	1	0.064498	0.184	0.388	No change
14094	ILMN_1260143	Pikfyve	phosphoinositide kinase, FYVE finger containing	Pikfyve	-0.0520159	-7.4056	1	-0.00286902	0.959	0.985	No change
14101	ILMN_1260174	Pde6d	phosphodiesterase 6D, cGMP-specific, rod, delta	Pde6d	0.322198	-7.35176	1	0.0488936	0.752	0.886	No change
14118	ILMN_1260234			BC034090	-1.30883	-6.54439	1	-0.0609523	0.212	0.429	No change
14134	ILMN_1260303	Pm20d1	peptidase M20 domain containing 1	Pm20d1	-0.956696	-6.93347	1	-0.0617533	0.355	0.597	No change
14145	ILMN_1260348	Srp9	signal recognition particle 9	Srp9	-1.08211	-6.80649	1	-0.110842	0.298	0.536	No change
14173	ILMN_1260430	Tmeff2	transmembrane protein with EGF-like and two follistatin-like domains 2	Tmeff2	0.670931	-7.17029	1	0.0246236	0.513	0.734	No change
14226	ILMN_2416178	Tnn	tenascin N	Tnn	-0.308296	-7.35641	1	-0.0135156	0.762	0.891	No change
14234	ILMN_2416488	Usp37	ubiquitin specific peptidase 37	Usp37	2.01866	-5.50113	1	0.192477	0.0636	0.175	No change
14241	ILMN_2416763	Ncoa2	nuclear receptor coactivator 2	Ncoa2	0.83455	-7.04391	1	0.0406128	0.418	0.658	No change
14244	ILMN_2416870	Tsga10	testis specific 10	Tsga10	-1.67007	-6.05048	1	-0.0629714	0.118	0.28	No change
14261	ILMN_2417514	Rps6kc1	ribosomal protein S6 kinase polypeptide 1	Rps6kc1	-2.11981	-5.33088	1	-0.0855548	0.0528	0.151	No change
14290	ILMN_2418645	Hecw2	HECT, C2 and WW domain containing E3 ubiquitin protein ligase 2	Hecw2	-0.301464	-7.35862	1	-0.0187422	0.768	0.893	No change
14307	ILMN_2419146	Ugt1a10	UDP glycosyltransferase 1 family, polypeptide A10	Ugt1a10	-1.40288	-6.42427	1	-0.0475264	0.183	0.386	No change
14308	ILMN_2419146	Ugt1a10	UDP glycosyltransferase 1 family, polypeptide A10	Ugt1a8	-1.40288	-6.42427	1	-0.0475264	0.183	0.386	No change
14309	ILMN_2419146	Ugt1a10	UDP glycosyltransferase 1 family, polypeptide A10	Ugt1a2	-1.40288	-6.42427	1	-0.0475264	0.183	0.386	No change
14310	ILMN_2419146	Ugt1a10	UDP glycosyltransferase 1 family, polypeptide A10	Ugt1a6b	-1.40288	-6.42427	1	-0.0475264	0.183	0.386	No change
14311	ILMN_2419146	Ugt1a10	UDP glycosyltransferase 1 family, polypeptide A10	Ugt1a9	-1.40288	-6.42427	1	-0.0475264	0.183	0.386	No change
14312	ILMN_2419146	Ugt1a10	UDP glycosyltransferase 1 family, polypeptide A10	Ugt1a1	-1.40288	-6.42427	1	-0.0475264	0.183	0.386	No change
14313	ILMN_2419146	Ugt1a10	UDP glycosyltransferase 1 family, polypeptide A10	Ugt1a7c	-1.40288	-6.42427	1	-0.0475264	0.183	0.386	No change
14314	ILMN_2419146	Ugt1a10	UDP glycosyltransferase 1 family, polypeptide A10	Ugt1a5	-1.40288	-6.42427	1	-0.0475264	0.183	0.386	No change
14315	ILMN_2419146	Ugt1a10	UDP glycosyltransferase 1 family, polypeptide A10	Ugt1a6a	-1.40288	-6.42427	1	-0.0475264	0.183	0.386	No change
14321	ILMN_2419364	9130024F11Rik	RIKEN cDNA 9130024F11 gene	9130024F11Rik	-0.945687	-6.94397	1	-0.0355363	0.361	0.603	No change
14329	ILMN_2419660			Gm28438	-2.16399	-5.25518	1	-0.613305	0.0487	0.141	No change
14330	ILMN_2419660			Gm28437	-2.16399	-5.25518	1	-0.613305	0.0487	0.141	No change
14331	ILMN_2419660			Gm10222	-2.16399	-5.25518	1	-0.613305	0.0487	0.141	No change
14332	ILMN_2419660			Gm28439	-2.16399	-5.25518	1	-0.613305	0.0487	0.141	No change
14343	ILMN_2420006	Gpr45	G protein-coupled receptor 45	Gpr45	-0.709915	-7.14248	1	-0.0263258	0.49	0.716	No change
14361	ILMN_2420538	Trpm8	transient receptor potential cation channel, subfamily M, member 8	Trpm8	0.918125	-6.96979	1	0.0381455	0.374	0.616	No change
14390	ILMN_2421580	Fam132b	family with sequence similarity 132, member B	Ilkap	-0.570945	-7.23483	1	-0.0224019	0.577	0.782	No change
14409	ILMN_2422153	Ubxn4	UBX domain protein 4	Ubxn4	0.377672	-7.33119	1	0.0195753	0.711	0.864	No change
14427	ILMN_2422743	Tor3a	torsin family 3, member A	Tor3a	-0.398897	-7.32248	1	-0.0196587	0.696	0.856	No change
14478	ILMN_2424680	Cr1l	complement component (3b/4b) receptor 1-like	Cr1l	-0.689548	-7.15719	1	-0.0327224	0.502	0.725	No change
14498	ILMN_2425148	Uchl5	ubiquitin carboxyl-terminal esterase L5	Uchl5	1.78501	-5.87634	1	0.192756	0.0964	0.241	No change
14534	ILMN_2426691	COX2	cytochrome c oxidase subunit II	Gm29216	-1.71485	-5.98353	1	-0.469185	0.109	0.264	No change
14535	ILMN_2426691	COX2	cytochrome c oxidase subunit II	Gm28661	-1.71485	-5.98353	1	-0.469185	0.109	0.264	No change
14553	ILMN_2427213	Tgfbrap1	transforming growth factor, beta receptor associated protein 1	Tgfbrap1	0.755957	-7.10777	1	0.0374676	0.462	0.694	No change
14576	ILMN_2427727	Ogfrl1	opioid growth factor receptor-like 1	Ogfrl1	-0.790697	-7.08026	1	-0.0296286	0.443	0.679	No change
14664	ILMN_2430513	Eya1	EYA transcriptional coactivator and phosphatase 1	Eya1	1.07835	-6.8105	1	0.0448164	0.3	0.538	No change
14683	ILMN_2431212	Pikfyve	phosphoinositide kinase, FYVE finger containing	Pikfyve	-0.293142	-7.36125	1	-0.0119758	0.774	0.897	No change
14696	ILMN_2431897	Ppp1r15b	protein phosphatase 1, regulatory (inhibitor) subunit 15b	Gm26616	-0.0207568	-7.40682	1	-0.00072915	0.984	0.994	No change
14805	ILMN_2435592	Zbtb37	zinc finger and BTB domain containing 37	Zbtb37	-0.0498675	-7.40572	1	-0.00210134	0.961	0.985	No change
14828	ILMN_2436330	Usf1	upstream transcription factor 1	Usf1	-0.0412981	-7.40614	1	-0.00163954	0.968	0.988	No change
14836	ILMN_2436634			Gm10925	-1.92945	-5.64752	1	-0.459169	0.0747	0.198	No change
14837	ILMN_2436634			Gm29216	-1.92945	-5.64752	1	-0.459169	0.0747	0.198	No change
14838	ILMN_2436634			Gm28661	-1.92945	-5.64752	1	-0.459169	0.0747	0.198	No change
14869	ILMN_2437969	Ifi205	interferon activated gene 205	Ifi205	-2.57282	-4.52293	1	-0.141623	0.0224	0.0749	No change
14920	ILMN_2439360	Col9a1	collagen, type IX, alpha 1	Col9a1	2.4404	-4.76573	1	0.108921	0.0289	0.0927	No change
14938	ILMN_2440083	Crisp4	cysteine-rich secretory protein 4	Crisp4	-0.749115	-7.11306	1	-0.0363725	0.466	0.698	No change
14953	ILMN_2440602	Tlr5	toll-like receptor 5	Tlr5	-0.95606	-6.93408	1	-0.0424615	0.356	0.598	No change
14954	ILMN_2440602	Tlr5	toll-like receptor 5	Gm38079	-0.95606	-6.93408	1	-0.0424615	0.356	0.598	No change
14955	ILMN_2440604	Traf5	TNF receptor-associated factor 5	Traf5	0.657175	-7.17975	1	0.0274162	0.522	0.741	No change
14965	ILMN_2440814	Sp100	nuclear antigen Sp100	Sp100	0.856741	-7.02485	1	0.0337404	0.406	0.646	No change
15029	ILMN_2443409	Sdhaf4	succinate dehydrogenase complex assembly factor 4	Gm26524	-0.118048	-7.3996	1	-0.00632159	0.908	0.962	No change
15042	ILMN_2443840	Dstyk	dual serine/threonine and tyrosine protein kinase	Dstyk	-0.658134	-7.1791	1	-0.0330962	0.521	0.741	No change
15057	ILMN_2444322	Eya1	EYA transcriptional coactivator and phosphatase 1	Eya1	-0.0090783	-7.407	1	-0.00047911	0.993	0.997	No change
15085	ILMN_2445236	Slc30a10	solute carrier family 30, member 10	Slc30a10	1.79398	-5.86245	1	0.0613611	0.0949	0.238	No change
15099	ILMN_2445848	Zbtb18	zinc finger and BTB domain containing 18	Zbtb18	0.281413	-7.36483	1	0.0253849	0.783	0.901	No change
15104	ILMN_2445971			Pm20d1	0.749273	-7.11294	1	0.0293143	0.466	0.697	No change
15151	ILMN_2447970	Fcgr2b	Fc receptor, IgG, low affinity IIb	Fcgr2b	0.53133	-7.25767	1	0.0278466	0.604	0.799	No change
15152	ILMN_2447991	A730054J21Rik	RIKEN cDNA A730054J21 gene	Kif26b	-1.32834	-6.52	1	-0.0563306	0.206	0.42	No change
15215	ILMN_2450147	Zbtb18	zinc finger and BTB domain containing 18	Zbtb18	-2.08264	-5.39393	1	-0.109592	0.0565	0.159	No change
15227	ILMN_2450570	Slco4c1	solute carrier organic anion transporter family, member 4C1	Slco4c1	-0.397809	-7.32294	1	-0.0182801	0.697	0.856	No change
15232	ILMN_2450712	Ppip5k2	diphosphoinositol pentakisphosphate kinase 2	Ppip5k2	-0.960716	-6.92961	1	-0.0442442	0.353	0.595	No change
15240	ILMN_2451013	Ccnyl1	cyclin Y-like 1	Ccnyl1	1.81221	-5.83408	1	0.176649	0.0919	0.232	No change
15269	ILMN_2451709	Atf6	activating transcription factor 6	Atf6	-0.69406	-7.15397	1	-0.0276782	0.499	0.723	No change
15311	ILMN_2453120	Gm15834///Fam126b	predicted gene 15834///family with sequence similarity 126, member B	Fam126b	-1.27583	-6.58502	1	-0.0939543	0.223	0.444	No change
15314	ILMN_2453351	Ugt1a5	UDP glucuronosyltransferase 1 family, polypeptide A5	Ugt1a5	-2.10264	-5.36008	1	-0.081255	0.0545	0.155	No change
15351	ILMN_2454649			Gm28437	-0.236666	-7.37717	1	-0.00906584	0.816	0.918	No change
15352	ILMN_2454649			Gm10925	-0.236666	-7.37717	1	-0.00906584	0.816	0.918	No change
15353	ILMN_2454649			Gm28661	-0.236666	-7.37717	1	-0.00906584	0.816	0.918	No change
15385	ILMN_2455501	Vps4b	vacuolar protein sorting 4B	Vps4b	-2.42698	-4.79006	1	-0.1666	0.0297	0.0947	No change
15389	ILMN_2455613	Nyap2	neuronal tyrosine-phophorylated phosphoinositide 3-kinase adaptor 2	Nyap2	0.376868	-7.33151	1	0.0209924	0.712	0.865	No change
15423	ILMN_2456651			Kcnb2	-0.792319	-7.07894	1	-0.0434935	0.442	0.678	No change
15434	ILMN_2457194	Unc50	unc-50 homolog (C. elegans)	Unc50	0.653887	-7.18198	1	0.0308288	0.524	0.743	No change
15435	ILMN_2457239	Fzd5	frizzled class receptor 5	Gm38058	-2.26992	-5.07069	1	-0.0905492	0.0399	0.121	No change
15484	ILMN_2458854	Ccnt2	cyclin T2	Ccnt2	-2.69314	-4.29853	1	-0.234656	0.0178	0.0616	No change
15491	ILMN_2459155	Zbtb18	zinc finger and BTB domain containing 18	Zbtb18	-0.916115	-6.97165	1	-0.0899484	0.375	0.617	No change
15509	ILMN_2460094	Wnt10a	wingless-type MMTV integration site family, member 10A	Wnt10a	0.0604475	-7.4051	1	0.00282392	0.953	0.982	No change
15529	ILMN_2460662	Tnfsf4	tumor necrosis factor (ligand) superfamily, member 4	Tnfsf4	-0.73508	-7.12376	1	-0.048479	0.475	0.704	No change
15530	ILMN_2460672	Mogat1	monoacylglycerol O-acyltransferase 1	Gm29611	0.366088	-7.33575	1	0.014256	0.72	0.869	No change
15547	ILMN_2461340	Il1rl1	interleukin 1 receptor-like 1	Il1rl1	-0.420655	-7.31306	1	-0.0204063	0.681	0.846	No change
15551	ILMN_2461487	2610203C22Rik	RIKEN cDNA 2610203C22 gene	2610203C22Rik	-0.883722	-7.00107	1	-0.028164	0.392	0.633	No change
15603	ILMN_2463259			Kif14	2.0533	-5.4433	1	0.108647	0.0597	0.166	No change
15633	ILMN_2464326	Wdr26	WD repeat domain 26	Wdr26	0.888926	-6.9964	1	0.0389537	0.389	0.631	No change
15636	ILMN_2464393	Nbeal1	neurobeachin like 1	Nbeal1	0.760069	-7.10457	1	0.0282804	0.46	0.693	No change
15645	ILMN_2464736			Dcaf8	-1.27038	-6.59165	1	-0.0430719	0.225	0.446	No change
15654	ILMN_2465282	Vwc2l	von Willebrand factor C domain-containing protein 2-like	Vwc2l	-0.371514	-7.33363	1	-0.0163324	0.716	0.867	No change
15660	ILMN_2465578	Prex2	phosphatidylinositol-3,4,5-trisphosphate-dependent Rac exchange factor 2	Prex2	2.23028	-5.14021	1	0.0883488	0.043	0.128	No change
15706	ILMN_2467199	Tmem182	transmembrane protein 182	Tmem182	0.242011	-7.3758	1	0.00893213	0.812	0.916	No change
15742	ILMN_2468772	Prkag3	protein kinase, AMP-activated, gamma 3 non-catatlytic subunit	Prkag3	-0.400205	-7.32192	1	-0.018207	0.695	0.855	No change
15743	ILMN_2468778	Uxs1	UDP-glucuronate decarboxylase 1	Uxs1	-1.61053	-6.13768	1	-0.0701544	0.13	0.302	No change
15768	ILMN_2469494	Ccdc190	coiled-coil domain containing 190	Gm15852	2.13868	-5.29865	1	0.093403	0.051	0.147	No change
15772	ILMN_2469578	Fmo2	flavin containing monooxygenase 2	Fmo2	-0.411403	-7.31712	1	-0.015069	0.687	0.85	No change
15776	ILMN_2470069	Col5a2	collagen, type V, alpha 2	Col5a2	-2.22393	-5.15129	1	-0.141731	0.0435	0.129	No change
15783	ILMN_2470277			Gm28661	-0.717125	-7.13718	1	-0.0942747	0.485	0.712	No change
15784	ILMN_2470277			Gm10925	-0.717125	-7.13718	1	-0.0942747	0.485	0.712	No change
15810	ILMN_2471444	Tmem14a	transmembrane protein 14A	Tmem14a	-0.67639	-7.16648	1	-0.0275526	0.51	0.731	No change
15821	ILMN_2471866	Cdh7	cadherin 7, type 2	Cdh7	1.15039	-6.73184	1	0.048046	0.27	0.503	No change
15832	ILMN_2472486	Mpp4	membrane protein, palmitoylated 4 (MAGUK p55 subfamily member 4)	Mpp4	-0.710761	-7.14186	1	-0.0309531	0.489	0.715	No change
15856	ILMN_2473127			Ush2a	0.235763	-7.37739	1	0.0080251	0.817	0.918	No change
15892	ILMN_2474182	Dars2	aspartyl-tRNA synthetase 2 (mitochondrial)	Dars2	-1.13552	-6.74842	1	-0.0559193	0.276	0.51	No change
15895	ILMN_2474378	Ugt1a10	UDP glycosyltransferase 1 family, polypeptide A10	Ugt1a10	-0.815953	-7.05954	1	-0.0382555	0.428	0.667	No change
15924	ILMN_2475761	1700056E22Rik	RIKEN cDNA 1700056E22 gene	1700056E22Rik	1.54317	-6.23371	1	0.0737314	0.146	0.328	No change
15960	ILMN_2477243	Zfp281	zinc finger protein 281	Zfp281	-2.32347	-4.97591	1	-0.350068	0.0361	0.111	No change
15984	ILMN_2478101			Tor3a	0.477379	-7.28623	1	0.0279947	0.641	0.823	No change
15989	ILMN_2478331	Rc3h1	RING CCCH (C3H) domains 1	Rc3h1	-0.449576	-7.29979	1	-0.0186767	0.66	0.834	No change
15993	ILMN_2478626	Fam78b	family with sequence similarity 78, member B	Fam78b	0.434123	-7.30699	1	0.0195671	0.671	0.841	No change
16017	ILMN_2479377	5730559C18Rik	RIKEN cDNA 5730559C18 gene	Gm26568	0.0387047	-7.40625	1	0.00187189	0.97	0.989	No change
16032	ILMN_2479745	Cpa6	carboxypeptidase A6	Cpa6	1.23898	-6.62941	1	0.0630705	0.236	0.461	No change
16043	ILMN_2480140	4631405K08Rik	RIKEN cDNA 4631405K08 gene	4631405K08Rik	-0.337572	-7.34638	1	-0.0178656	0.741	0.879	No change
16044	ILMN_2480140	4631405K08Rik	RIKEN cDNA 4631405K08 gene	Mir205	-0.337572	-7.34638	1	-0.0178656	0.741	0.879	No change
16054	ILMN_2480498			Pappa2	-0.704831	-7.14619	1	-0.0286126	0.493	0.718	No change
16069	ILMN_2480957	Nrp2	neuropilin 2	Nrp2	-1.84097	-5.78896	1	-0.0761266	0.0874	0.224	No change
16073	ILMN_2481113			Smap1	2.76627	-4.1606	1	0.246374	0.0154	0.0546	No change
16093	ILMN_2481458	Akr1b3	aldo-keto reductase family 1, member B3 (aldose reductase)	Gm38056	-1.24207	-6.62573	1	-0.05599	0.235	0.46	No change
16099	ILMN_2481771	Nr1i3	nuclear receptor subfamily 1, group I, member 3	Tomm40l	-1.17009	-6.70958	1	-0.0508351	0.262	0.493	No change
16108	ILMN_2482131	Dnm3	dynamin 3	Dnm3	-0.0029547	-7.40704	1	-0.00013439	0.998	0.999	No change
16129	ILMN_2482600	Tnfrsf11a	tumor necrosis factor receptor superfamily, member 11a, NFKB activator	Tnfrsf11a	-0.264423	-7.36977	1	-0.0123289	0.795	0.908	No change
16138	ILMN_2482866	Plxna2	plexin A2	Plxna2	-0.282705	-7.36445	1	-0.0112736	0.782	0.901	No change
16139	ILMN_2482910	Tnfsf18	tumor necrosis factor (ligand) superfamily, member 18	Tnfsf18	2.48834	-4.67839	1	0.118248	0.0264	0.0859	No change
16153	ILMN_2483422	Mndal	myeloid nuclear differentiation antigen like	Mndal	-2.08583	-5.38854	1	-0.0980164	0.0562	0.159	No change
16166	ILMN_2483811	Ralgps2	Ral GEF with PH domain and SH3 binding motif 2	Ralgps2	0.433562	-7.30724	1	0.0598279	0.671	0.841	No change
16187	ILMN_2484411	Pfkfb2	6-phosphofructo-2-kinase/fructose-2,6-biphosphatase 2	Gm29427	0.0437807	-7.40602	1	0.00166647	0.966	0.987	No change
16188	ILMN_2484411	Pfkfb2	6-phosphofructo-2-kinase/fructose-2,6-biphosphatase 2	C4bp-ps1	0.0437807	-7.40602	1	0.00166647	0.966	0.987	No change
16226	ILMN_2485787	Dtymk	deoxythymidylate kinase	Dtymk	-0.0812716	-7.40352	1	-0.00574016	0.936	0.975	No change
16227	ILMN_2485788	Dtymk	deoxythymidylate kinase	Dtymk	0.461514	-7.29406	1	0.0470441	0.652	0.829	No change
16242	ILMN_2486247	Ttll4	tubulin tyrosine ligase-like family, member 4	Ttll4	-0.129489	-7.39809	1	-0.00607288	0.899	0.958	No change
16252	ILMN_2486632	Rd3	retinal degeneration 3	Rd3	-0.311012	-7.35552	1	-0.0138221	0.76	0.89	No change
16281	ILMN_2487814	Cul3	cullin 3	Cul3	-2.39035	-4.85621	1	-0.16024	0.0318	0.1	No change
16288	ILMN_2488119	Sntg1	syntrophin, gamma 1	Sntg1	0.235079	-7.37756	1	0.011686	0.818	0.919	No change
16313	ILMN_2489210	Actr1b	ARP1 actin-related protein 1B, centractin beta	Actr1b	1.67871	-6.03765	1	0.1305	0.116	0.277	No change
16315	ILMN_2489266	Utp14b	UTP14B small subunit processome component	Utp14b	0.239308	-7.3765	1	0.00989887	0.814	0.917	No change
16321	ILMN_2489405	Angel2	angel homolog 2 (Drosophila)	Angel2	-0.300106	-7.35906	1	-0.021278	0.769	0.894	No change
16389	ILMN_2491645			Ush2a	0.176291	-7.39045	1	0.00798959	0.863	0.94	No change
16396	ILMN_2491759	Wnt6	wingless-type MMTV integration site family, member 6	Wnt6	-1.63309	-6.10489	1	-0.0925637	0.125	0.294	No change
16410	ILMN_2492181	Slc4a3	solute carrier family 4 (anion exchanger), member 3	Slc4a3	-2.20705	-5.1807	1	-0.111998	0.0449	0.133	No change
16421	ILMN_2492377	Ube2v1	ubiquitin-conjugating enzyme E2 variant 1	Gm5830	0.0430108	-7.40606	1	0.0025844	0.966	0.988	No change
16425	ILMN_2492442	Scg2	secretogranin II	Scg2	-0.446055	-7.30145	1	-0.01646	0.663	0.836	No change
16430	ILMN_2492627	Suco	SUN domain containing ossification factor	Suco	-0.938284	-6.95097	1	-0.0466436	0.364	0.606	No change
16447	ILMN_2493067	Zranb3	zinc finger, RAN-binding domain containing 3	Zranb3	-0.0777156	-7.40382	1	-0.00662668	0.939	0.976	No change
16503	ILMN_2495068			Mndal	-0.815492	-7.05993	1	-0.0285946	0.429	0.667	No change
16504	ILMN_2495068			Ifi211	-0.815492	-7.05993	1	-0.0285946	0.429	0.667	No change
16505	ILMN_2495068			Ifi204	-0.815492	-7.05993	1	-0.0285946	0.429	0.667	No change
16525	ILMN_2495796			Gm28437	-0.242911	-7.37557	1	-0.0142366	0.812	0.915	No change
16526	ILMN_2495796			Gm10925	-0.242911	-7.37557	1	-0.0142366	0.812	0.915	No change
16527	ILMN_2495796			Gm28438	-0.242911	-7.37557	1	-0.0142366	0.812	0.915	No change
16530	ILMN_2495939	Usp21	ubiquitin specific peptidase 21	Usp21	1.6778	-6.03901	1	0.109009	0.116	0.277	No change
16549	ILMN_2496534	Psmd1	proteasome (prosome, macropain) 26S subunit, non-ATPase, 1	Psmd1	-2.10966	-5.34815	1	-0.115103	0.0538	0.153	No change
16555	ILMN_2496673	5033417F24Rik	RIKEN cDNA 5033417F24 gene	5033417F24Rik	0.552939	-7.24541	1	0.0292859	0.589	0.79	No change
16576	ILMN_2497616			Gm2962	-1.79176	-5.86589	1	-0.315806	0.0953	0.239	No change
16603	ILMN_2498455	A630001G21Rik	RIKEN cDNA A630001G21 gene	A630001G21Rik	-1.75454	-5.92322	1	-0.0851873	0.102	0.251	No change
16665	ILMN_2500078	D630008O14Rik///Bcl2	RIKEN cDNA D630008O14 gene///B cell leukemia/lymphoma 2	D630008O14Rik	-0.838536	-7.04052	1	-0.0339092	0.416	0.656	No change
16716	ILMN_2502039	Tfap2b	transcription factor AP-2 beta	Tfap2b	-0.228296	-7.37924	1	-0.00882673	0.823	0.921	No change
16724	ILMN_2502317	Ugt1a10	UDP glycosyltransferase 1 family, polypeptide A10	Ugt1a10	-0.657974	-7.1792	1	-0.0242964	0.521	0.741	No change
16726	ILMN_2502455	4930486I03Rik	RIKEN cDNA 4930486I03 gene	4930486I03Rik	0.810767	-7.06384	1	0.0339902	0.431	0.669	No change
16730	ILMN_2502542	Uap1	UDP-N-acetylglucosamine pyrophosphorylase 1	Uap1	-0.107842	-7.40083	1	-0.00797146	0.916	0.966	No change
16739	ILMN_2503166			Hjurp	-0.149678	-7.39508	1	-0.0125152	0.883	0.95	No change
16774	ILMN_2504251	Dst	dystonin	Gm26788	-0.944794	-6.94482	1	-0.0364587	0.361	0.603	No change
16778	ILMN_2504374	Mr1	major histocompatibility complex, class I-related	Mr1	-0.439077	-7.30471	1	-0.028887	0.667	0.839	No change
16785	ILMN_2504686	ATP6	ATP synthase F0 subunit 6	Gm28438	-2.12868	-5.31573	1	-0.605261	0.052	0.149	No change
16786	ILMN_2504686	ATP6	ATP synthase F0 subunit 6	Gm10925	-2.12868	-5.31573	1	-0.605261	0.052	0.149	No change
16787	ILMN_2504686	ATP6	ATP synthase F0 subunit 6	Gm28437	-2.12868	-5.31573	1	-0.605261	0.052	0.149	No change
16836	ILMN_2506352			Map2	-1.0203	-6.87075	1	-0.0355633	0.325	0.566	No change
16844	ILMN_2506683	Rd3	retinal degeneration 3	Gm26670	-0.211638	-7.38314	1	-0.0125586	0.836	0.927	No change
16893	ILMN_2508433	Tpr	translocated promoter region, nuclear basket protein	Tpr	-1.14438	-6.73855	1	-0.0641651	0.272	0.506	No change
16904	ILMN_2509024	Traf3ip1	TRAF3 interacting protein 1	Traf3ip1	-0.57174	-7.23436	1	-0.0267293	0.577	0.781	No change
16933	ILMN_2509988	Lbr	lamin B receptor	Lbr	-0.674516	-7.16779	1	-0.100601	0.511	0.732	No change
16936	ILMN_2510152	Rabgap1l	RAB GTPase activating protein 1-like	Rabgap1l	0.51893	-7.26449	1	0.0263318	0.612	0.805	No change
16941	ILMN_2510233	Stat1	signal transducer and activator of transcription 1	Stat1	-1.15745	-6.72389	1	-0.0606335	0.267	0.499	No change
16944	ILMN_2510364	Trip12	thyroid hormone receptor interactor 12	Trip12	2.59485	-4.4821	1	0.329739	0.0215	0.0724	No change
16962	ILMN_2510920	Ptpn14	protein tyrosine phosphatase, non-receptor type 14	Ptpn14	-0.0563181	-7.40535	1	-0.00228713	0.956	0.984	No change
17006	ILMN_2512204	ND4L	NADH dehydrogenase subunit 4L	Gm28438	-1.67391	-6.04478	1	-0.309138	0.117	0.279	No change
17007	ILMN_2512204	ND4L	NADH dehydrogenase subunit 4L	Gm28437	-1.67391	-6.04478	1	-0.309138	0.117	0.279	No change
17008	ILMN_2512204	ND4L	NADH dehydrogenase subunit 4L	Gm28439	-1.67391	-6.04478	1	-0.309138	0.117	0.279	No change
17009	ILMN_2512204	ND4L	NADH dehydrogenase subunit 4L	Gm10222	-1.67391	-6.04478	1	-0.309138	0.117	0.279	No change
17028	ILMN_2512949	Steap3	STEAP family member 3	Steap3	0.277497	-7.366	1	0.0162964	0.786	0.903	No change
17090	ILMN_2515431	D730003I15Rik	RIKEN cDNA D730003I15 gene	D730003I15Rik	-2.23064	-5.1396	1	-0.0896833	0.043	0.128	No change
17118	ILMN_2516348	Vamp4	vesicle-associated membrane protein 4	Vamp4	1.03125	-6.8596	1	0.0872753	0.32	0.561	No change
17121	ILMN_2516438	Nabp1	nucleic acid binding protein 1	Nabp1	0.0424679	-7.40608	1	0.00180673	0.967	0.988	No change
17142	ILMN_2517170	Tuba4a	tubulin, alpha 4A	Tuba4a	-1.08524	-6.80316	1	-0.062002	0.297	0.534	No change
17143	ILMN_2517171	Stk16	serine/threonine kinase 16	Tuba4a	1.04435	-6.84613	1	0.0426631	0.314	0.555	No change
17145	ILMN_2517271			Teddm2	-0.711117	-7.1416	1	-0.0340555	0.489	0.715	No change
17162	ILMN_2518100	Tmeff2	transmembrane protein with EGF-like and two follistatin-like domains 2	Tmeff2	-1.00335	-6.8878	1	-0.0392334	0.333	0.574	No change
17170	ILMN_2518406	Vil1	villin 1	Vil1	0.0376624	-7.40629	1	0.00136799	0.971	0.989	No change
17179	ILMN_2518785	Epb41l5	erythrocyte membrane protein band 4.1 like 5	Epb41l5	-2.52272	-4.61535	1	-0.216662	0.0247	0.0814	No change
17191	ILMN_2519385	Nek2	NIMA (never in mitosis gene a)-related expressed kinase 2	Nek2	0.236615	-7.37718	1	0.00900962	0.816	0.918	No change
17202	ILMN_2519679	Ogfrl1	opioid growth factor receptor-like 1	Ogfrl1	-0.269864	-7.36822	1	-0.0135213	0.791	0.906	No change
17221	ILMN_2520534			Pgap1	0.765371	-7.10043	1	0.0316433	0.457	0.691	No change
17240	ILMN_2521147	Coq10b	coenzyme Q10B	Coq10b	-0.962884	-6.92753	1	-0.0489991	0.352	0.594	No change
17258	ILMN_2521729			Ifi208	-0.137921	-7.39689	1	-0.00509625	0.892	0.954	No change
17310	ILMN_2523794	A630001G21Rik	RIKEN cDNA A630001G21 gene	A630001G21Rik	-0.862382	-7.01993	1	-0.0454823	0.403	0.644	No change
17315	ILMN_2523867			5730408A14Rik	-1.97168	-5.57868	1	-0.088663	0.0692	0.186	No change
17317	ILMN_2523891	Krtap28-13	keratin associated protein 28-13	Krtap28-13	0.64242	-7.18969	1	0.0287144	0.531	0.748	No change
17326	ILMN_2523970			Kcnb2	-0.469515	-7.29014	1	-0.020377	0.646	0.826	No change
17330	ILMN_2524043	Wdr75	WD repeat domain 75	Wdr75	-1.32773	-6.52078	1	-0.222621	0.206	0.42	No change
17453	ILMN_2526141			Gm17969	-0.771368	-7.0957	1	-0.0326775	0.454	0.688	No change
17459	ILMN_2526208	Hecw2	HECT, C2 and WW domain containing E3 ubiquitin protein ligase 2	Hecw2	0.323173	-7.35143	1	0.0191252	0.751	0.886	No change
17460	ILMN_2526249	Mreg	melanoregulin	Mreg	0.867641	-7.01532	1	0.0801719	0.401	0.641	No change
17462	ILMN_2526302			Gm6189	1.59947	-6.15364	1	0.0738064	0.133	0.306	No change
17464	ILMN_2526323	Espnl	espin-like	Espnl	-1.39141	-6.43926	1	-0.0706728	0.186	0.392	No change
17465	ILMN_2526333			Crocc2	-1.72586	-5.96689	1	-0.0689502	0.107	0.261	No change
17467	ILMN_2526382			Gm3608	1.87788	-5.73042	1	0.24736	0.0819	0.212	No change
17477	ILMN_2526515			Celrr	-0.0264614	-7.40667	1	-0.00124288	0.979	0.992	No change
17478	ILMN_2526521	Lct	lactase	Lct	0.895847	-6.99017	1	0.0424411	0.386	0.628	No change
17479	ILMN_2526530	Pik3c2b	phosphoinositide-3-kinase, class 2, beta polypeptide	Pik3c2b	0.13602	-7.39716	1	0.00564489	0.894	0.955	No change
17480	ILMN_2526546			Gm5833	0.0149295	-7.40693	1	0.00053432	0.988	0.995	No change
17481	ILMN_2526561			Ascl5	-0.630195	-7.19777	1	-0.0271103	0.539	0.754	No change
17482	ILMN_2526572			Gm5835	-2.79494	-4.10625	1	-0.439947	0.0146	0.052	No change
17484	ILMN_2526606	Tdrd5	tudor domain containing 5	Tdrd5	1.33618	-6.51011	1	0.186479	0.203	0.416	No change
17485	ILMN_2526625	Fmo6	flavin containing monooxygenase 6	Fmo6	-0.0746954	-7.40407	1	-0.00360884	0.942	0.977	No change
17486	ILMN_2526652			Gm5049	0.934663	-6.95438	1	0.0422215	0.366	0.608	No change
17488	ILMN_2526703			Gm37267	-0.774539	-7.09319	1	-0.035102	0.452	0.686	No change
17489	ILMN_2526711			Gm8146	-0.999809	-6.89134	1	-0.0452026	0.335	0.576	No change
17490	ILMN_2526739	Batf3	basic leucine zipper transcription factor, ATF-like 3	Batf3	-0.149188	-7.39516	1	-0.00655676	0.884	0.95	No change
17491	ILMN_2526748			Gm32460	-1.08805	-6.80015	1	-0.0512817	0.295	0.533	No change
17503	ILMN_2526918	Arhgap30	Rho GTPase activating protein 30	Arhgap30	1.17384	-6.70532	1	0.0509707	0.26	0.492	No change
17504	ILMN_2526926			Gm10171	0.705922	-7.1454	1	0.0298835	0.492	0.717	No change
17507	ILMN_2526935			Ifi206	-0.57349	-7.23331	1	-0.0256589	0.576	0.78	No change
17509	ILMN_2526987			Gm5525	-0.832466	-7.04568	1	-0.0869545	0.419	0.658	No change
17511	ILMN_2527062			Dnah7b	2.49545	-4.66537	1	0.187075	0.026	0.0849	No change
17512	ILMN_2527062			Dnah7a	2.49545	-4.66537	1	0.187075	0.026	0.0849	No change
17647	ILMN_2529252			Gm5830	-0.581747	-7.22833	1	-0.0838114	0.57	0.776	No change
17888	ILMN_2533950			Gm6822	0.328735	-7.3495	1	0.0116981	0.747	0.883	No change
18010	ILMN_2535238	Xkr4	X-linked Kx blood group related 4	Xkr4	-0.550577	-7.24677	1	-0.0210033	0.591	0.791	No change
18012	ILMN_2535306			Gm11578	-0.756881	-7.10705	1	-0.035155	0.462	0.694	No change
18013	ILMN_2535318			Erbb4	-0.454386	-7.2975	1	-0.0266938	0.657	0.832	No change
18014	ILMN_2535331			Gm28066	0.250075	-7.37369	1	0.0103235	0.806	0.913	No change
18015	ILMN_2535339			Gm5258	0.123814	-7.39886	1	0.00512002	0.903	0.96	No change
18016	ILMN_2535346			Rpl30-ps6	-0.267422	-7.36892	1	-0.015076	0.793	0.907	No change
18017	ILMN_2535350			Gm18699	1.00881	-6.88234	1	0.0412071	0.331	0.572	No change
18022	ILMN_2535414	Gpr25	G protein-coupled receptor 25	Gpr25	-0.921461	-6.9667	1	-0.0472826	0.373	0.614	No change
18024	ILMN_2535430			Gm4322	-2.70366	-4.27875	1	-0.646586	0.0174	0.0606	No change
18027	ILMN_2535466			Gm37177	-0.465263	-7.29223	1	-0.0180565	0.649	0.828	No change
18030	ILMN_2535513			Gm29462	0.155823	-7.39408	1	0.00924441	0.878	0.948	No change
18304	ILMN_2541061			Lman2l	-0.351084	-7.34145	1	-0.0288986	0.731	0.874	No change
18351	ILMN_2542258			Gm7889	-0.935423	-6.95367	1	-0.0529386	0.366	0.608	No change
18462	ILMN_2545149	Nos1ap	nitric oxide synthase 1 (neuronal) adaptor protein	Nos1ap	-0.262022	-7.37044	1	-0.0201584	0.797	0.909	No change
18483	ILMN_2545915	Capn10	calpain 10	Capn10	-2.35791	-4.91446	1	-0.152888	0.0338	0.105	No change
18550	ILMN_2548754	Zfp451	zinc finger protein 451	Zfp451	1.25901	-6.60541	1	0.0591685	0.229	0.452	No change
18557	ILMN_2548965			4930500M09Rik	-1.23309	-6.6364	1	-0.0612962	0.238	0.464	No change
18572	ILMN_2549234	4931428L18Rik	RIKEN cDNA 4931428L18 gene	4931428L18Rik	2.79792	-4.1006	1	0.497477	0.0145	0.0518	No change
18580	ILMN_2549458	2310035C23Rik	RIKEN cDNA 2310035C23 gene	2310035C23Rik	-1.15349	-6.72836	1	-0.0454126	0.268	0.501	No change
18588	ILMN_2549852	Gpatch2	G patch domain containing 2	Gpatch2	0.999127	-6.89202	1	0.0395379	0.335	0.576	No change
18623	ILMN_2550945	Mpp4	membrane protein, palmitoylated 4 (MAGUK p55 subfamily member 4)	Mpp4	-0.0491183	-7.40576	1	-0.00175958	0.962	0.986	No change
18626	ILMN_2551039			Mrpl44	-0.830381	-7.04744	1	-0.0270738	0.421	0.659	No change
18648	ILMN_2551962	Armc9	armadillo repeat containing 9	Armc9	-0.286864	-7.36319	1	-0.0178079	0.779	0.899	No change
18660	ILMN_2552243			Gm29100	0.958712	-6.93154	1	0.0424421	0.354	0.596	No change
18673	ILMN_2552695	Gpatch2	G patch domain containing 2	Gpatch2	-1.55219	-6.22102	1	-0.0690577	0.143	0.325	No change
18675	ILMN_2552717			Kctd3	1.51123	-6.27824	1	0.0594799	0.153	0.341	No change
18682	ILMN_2552931	Dis3l2	DIS3 like 3'-5' exoribonuclease 2	Dis3l2	0.382379	-7.3293	1	0.0164276	0.708	0.863	No change
18687	ILMN_2553280	4930523C07Rik	RIKEN cDNA 4930523C07 gene	4930523C07Rik	-1.23463	-6.63458	1	-0.0438524	0.238	0.463	No change
18688	ILMN_2553305	Ptpn14	protein tyrosine phosphatase, non-receptor type 14	Ptpn14	-2.04827	-5.45173	1	-0.124478	0.0602	0.167	No change
18689	ILMN_2553323			Gm37145	-0.177405	-7.39024	1	-0.0118196	0.862	0.94	No change
18704	ILMN_2553916			Gm37893	-1.16273	-6.71793	1	-0.0940787	0.265	0.497	No change
18715	ILMN_2554403	Crb1	crumbs family member 1, photoreceptor morphogenesis associated	Crb1	0.574488	-7.23271	1	0.0395182	0.575	0.78	No change
18720	ILMN_2554621			Dis3l2	-0.782341	-7.08698	1	-0.0332249	0.447	0.683	No change
18732	ILMN_2555364	Dis3l2	DIS3 like 3'-5' exoribonuclease 2	Dis3l2	0.508684	-7.27001	1	0.0263493	0.619	0.809	No change
18741	ILMN_2555553			Bend6	0.466271	-7.29174	1	0.0190497	0.648	0.827	No change
18794	ILMN_2558378	Stum	mechanosensory transduction mediator	Stum	-0.256024	-7.37209	1	-0.0127751	0.802	0.911	No change
18823	ILMN_2559669	Pbx1	pre B cell leukemia homeobox 1	Pbx1	-1.26429	-6.59903	1	-0.0883022	0.227	0.449	No change
18833	ILMN_2560139	Map2	microtubule-associated protein 2	Map2	0.473484	-7.28817	1	0.0187089	0.643	0.824	No change
18835	ILMN_2560171	Tsn	translin	Tsn	-0.0449028	-7.40597	1	-0.00176439	0.965	0.987	No change
18857	ILMN_2561062	Tmco1	transmembrane and coiled-coil domains 1	Tmco1	-0.219824	-7.38126	1	-0.00912563	0.829	0.924	No change
18860	ILMN_2561159			Gm37744	-0.999841	-6.89131	1	-0.0366734	0.335	0.576	No change
18870	ILMN_2561959	Unc80	unc-80, NALCN activator	Unc80	0.148022	-7.39534	1	0.00649212	0.884	0.951	No change
18875	ILMN_2562131	Fmo1	flavin containing monooxygenase 1	Fmo1	-0.850149	-7.03056	1	-0.038298	0.41	0.65	No change
18879	ILMN_2562392	Prex2	phosphatidylinositol-3,4,5-trisphosphate-dependent Rac exchange factor 2	Prex2	-2.16895	-5.24664	1	-0.0943932	0.0482	0.14	No change
18883	ILMN_2562622	Phf3	PHD finger protein 3	Phf3	-0.147549	-7.39542	1	-0.00766615	0.885	0.951	No change
18963	ILMN_2566173			B3gat2	-0.230756	-7.37864	1	-0.0105976	0.821	0.92	No change
18982	ILMN_2566979	2310035C23Rik	RIKEN cDNA 2310035C23 gene	2310035C23Rik	-0.640787	-7.19078	1	-0.0498005	0.532	0.749	No change
18984	ILMN_2567041	Dock10	dedicator of cytokinesis 10	Dock10	-0.788942	-7.08167	1	-0.039697	0.444	0.679	No change
18985	ILMN_2567041	Dock10	dedicator of cytokinesis 10	Gm37645	-0.788942	-7.08167	1	-0.039697	0.444	0.679	No change
18992	ILMN_2567380	Chst10	carbohydrate sulfotransferase 10	Chst10	1.00959	-6.88155	1	0.0494622	0.33	0.571	No change
19009	ILMN_2567946	Cyb5r1	cytochrome b5 reductase 1	Cyb5r1	-1.90146	-5.69268	1	-0.0708864	0.0785	0.206	No change
19012	ILMN_2568121	Irf6	interferon regulatory factor 6	Irf6	0.385532	-7.32802	1	0.0205753	0.706	0.861	No change
19013	ILMN_2568187	Slamf1	signaling lymphocytic activation molecule family member 1	Slamf1	-1.17635	-6.70246	1	-0.0569018	0.26	0.491	No change
19016	ILMN_2568308			Sf3b1	-0.556695	-7.24323	1	-0.024791	0.587	0.788	No change
19021	ILMN_2568505			Ifi208	1.21631	-6.6562	1	0.0550606	0.244	0.472	No change
19024	ILMN_2568610	Gm9884	predicted gene 9884	Gm9884	0.42679	-7.31032	1	0.0250182	0.676	0.844	No change
19026	ILMN_2568660	Hdlbp	high density lipoprotein (HDL) binding protein	Hdlbp	1.09644	-6.79114	1	0.0543124	0.292	0.529	No change
19033	ILMN_2569089	Mgat5	mannoside acetylglucosaminyltransferase 5	Mgat5	1.06943	-6.81994	1	0.0438077	0.303	0.542	No change
19034	ILMN_2569127	Igsf9	immunoglobulin superfamily, member 9	Igsf9	-0.818586	-7.05735	1	-0.0422571	0.427	0.665	No change
19047	ILMN_2569798	Nfasc	neurofascin	Nfasc	0.161564	-7.39311	1	0.00735028	0.874	0.946	No change
19091	ILMN_2571290			Cenpl	-0.32203	-7.35182	1	-0.0180231	0.752	0.886	No change
19120	ILMN_2572235	Il18rap	interleukin 18 receptor accessory protein	Il18rap	-0.590554	-7.22295	1	-0.0347401	0.564	0.772	No change
19163	ILMN_2573793	Ncoa2	nuclear receptor coactivator 2	Ncoa2	-0.986304	-6.90471	1	-0.0368552	0.341	0.583	No change
19167	ILMN_2573844	Hecw2	HECT, C2 and WW domain containing E3 ubiquitin protein ligase 2	Hecw2	-0.230564	-7.37868	1	-0.0126067	0.821	0.92	No change
19242	ILMN_2576865	Pbx1	pre B cell leukemia homeobox 1	Pbx1	1.2949	-6.56164	1	0.0656491	0.217	0.435	No change
19257	ILMN_2577664	Fcgr2b	Fc receptor, IgG, low affinity IIb	Fcgr2b	-0.772676	-7.09467	1	-0.0324434	0.453	0.687	No change
19259	ILMN_2577790	Agap1	ArfGAP with GTPase domain, ankyrin repeat and PH domain 1	Agap1	-1.13376	-6.75037	1	-0.0707909	0.276	0.511	No change
19260	ILMN_2577853	Tmem131	transmembrane protein 131	Tmem131	0.0338615	-7.40644	1	0.00120465	0.973	0.99	No change
19272	ILMN_2578245	Traf3ip3	TRAF3 interacting protein 3	Traf3ip3	-0.291811	-7.36167	1	-0.0172726	0.775	0.897	No change
19274	ILMN_2578350			Gm37767	-0.782184	-7.0871	1	-0.0423506	0.447	0.683	No change
19287	ILMN_2578850			Gm38125	-1.86985	-5.74321	1	-0.0844516	0.083	0.215	No change
19306	ILMN_2579713	Spag16	sperm associated antigen 16	Spag16	-1.63243	-6.10585	1	-0.0633714	0.125	0.294	No change
19313	ILMN_2580022	Ccdc93	coiled-coil domain containing 93	Ccdc93	-2.08773	-5.38533	1	-0.10804	0.056	0.158	No change
19322	ILMN_2580370	Fam174a	family with sequence similarity 174, member A	Fam174a	-0.191818	-7.38741	1	-0.00970981	0.851	0.935	No change
19329	ILMN_2580808	Farp2	FERM, RhoGEF and pleckstrin domain protein 2	Farp2	-2.07846	-5.401	1	-0.0847379	0.057	0.16	No change
19334	ILMN_2581059	Hsd17b7	hydroxysteroid (17-beta) dehydrogenase 7	Hsd17b7	-1.24093	-6.62708	1	-0.0485949	0.235	0.461	No change
19339	ILMN_2581523			Ndufs1	-0.398261	-7.32275	1	-0.0244233	0.697	0.856	No change
19373	ILMN_2583087			Gm29358	0.483412	-7.28318	1	0.0186913	0.636	0.82	No change
19375	ILMN_2583188			Dst	-0.454419	-7.29748	1	-0.0206247	0.657	0.832	No change
19377	ILMN_2583288	Ptpn14	protein tyrosine phosphatase, non-receptor type 14	Ptpn14	-0.228467	-7.3792	1	-0.0147082	0.823	0.921	No change
19402	ILMN_2584397	Capn2	calpain 2	Capn2	0.131329	-7.39783	1	0.00795015	0.897	0.957	No change
19413	ILMN_2584709	Steap3	STEAP family member 3	Steap3	-1.83439	-5.79931	1	-0.0827652	0.0884	0.226	No change
19433	ILMN_2585393	Kif21b	kinesin family member 21B	Kif21b	-0.459865	-7.29486	1	-0.0243348	0.653	0.83	No change
19440	ILMN_2585683	Nek7	NIMA (never in mitosis gene a)-related expressed kinase 7	Nek7	1.23066	-6.63928	1	0.0484437	0.239	0.465	No change
19446	ILMN_2586214	LOC434274	uncharacterized LOC434274	Gm37483	-1.24786	-6.61881	1	-0.0698922	0.233	0.457	No change
19448	ILMN_2586246	Ihh	Indian hedgehog	Ihh	0.738598	-7.1211	1	0.0320303	0.473	0.702	No change
19464	ILMN_2586966			Epb41l5	-1.97452	-5.57402	1	-0.136627	0.0689	0.186	No change
19467	ILMN_2587084			Plekhb2	0.729916	-7.12765	1	0.0287184	0.478	0.706	No change
19479	ILMN_2587622	Armc9	armadillo repeat containing 9	Gm16341	0.86427	-7.01828	1	0.0374444	0.402	0.643	No change
19485	ILMN_2587667	Colgalt2	collagen beta(1-O)galactosyltransferase 2	Colgalt2	-0.363024	-7.33693	1	-0.0141508	0.722	0.87	No change
19488	ILMN_2587711	Pbx1	pre B cell leukemia homeobox 1	Pbx1	-0.628754	-7.19871	1	-0.0389045	0.54	0.754	No change
19498	ILMN_2587820			Fzd7	1.5214	-6.26414	1	0.0540284	0.151	0.337	No change
19499	ILMN_2587826			Smarcal1	-0.963727	-6.92671	1	-0.0351914	0.352	0.594	No change
19500	ILMN_2587838			Cdh20	0.282409	-7.36454	1	0.0111699	0.782	0.901	No change
19563	ILMN_2588216	Cxcr1	chemokine (C-X-C motif) receptor 1	Cxcr1	0.569897	-7.23546	1	0.0262107	0.578	0.782	No change
19564	ILMN_2588227	Fn1	fibronectin 1	Fn1	-1.88341	-5.7216	1	-0.104516	0.0811	0.211	No change
19582	ILMN_2588432			Slco6b1	-1.7684	-5.90197	1	-0.0779486	0.0993	0.246	No change
19609	ILMN_2588846	Nr1i3	nuclear receptor subfamily 1, group I, member 3	Nr1i3	0.347812	-7.34266	1	0.0119237	0.733	0.876	No change
19681	ILMN_2589768	Htr2b	5-hydroxytryptamine (serotonin) receptor 2B	Htr2b	-2.56377	-4.53968	1	-0.110853	0.0228	0.0761	No change
19691	ILMN_2589865			Cd28	-0.533798	-7.25629	1	-0.0174992	0.602	0.798	No change
19692	ILMN_2589871	Cd28	CD28 antigen	Cd28	0.184911	-7.38879	1	0.00922693	0.856	0.937	No change
19736	ILMN_2590605	Fam78b	family with sequence similarity 78, member B	Fam78b	0.954206	-6.93586	1	0.0424759	0.357	0.598	No change
19749	ILMN_2590789	Rgs20	regulator of G-protein signaling 20	Rgs20	-1.43071	-6.38753	1	-0.0664623	0.175	0.374	No change
19766	ILMN_2590972			Gm16897	1.17625	-6.70258	1	0.0614795	0.26	0.491	No change
19776	ILMN_2591127	Gm5069	glyceraldehyde-3-phosphate dehydrogenase pseudogene	Gm5069	1.43322	-6.38419	1	0.11176	0.174	0.373	No change
19788	ILMN_2591271	Fmo4	flavin containing monooxygenase 4	Fmo4	-0.448765	-7.30017	1	-0.0234822	0.661	0.835	No change
19796	ILMN_2591361			Cd28	-0.02282	-7.40677	1	-0.00131897	0.982	0.993	No change
19812	ILMN_2591592	Fam126b	family with sequence similarity 126, member B	Fam126b	2.00065	-5.53097	1	0.139342	0.0657	0.179	No change
19821	ILMN_2591703	Fzd5	frizzled class receptor 5	Fzd5	0.0043348	-7.40704	1	0.00022698	0.997	0.998	No change
19832	ILMN_2591811	Vangl2	vang-like 2 (van gogh, Drosophila)	Vangl2	0.529524	-7.25867	1	0.0297866	0.605	0.8	No change
19842	ILMN_2592066	Cfh	complement component factor h	Cfh	-1.78767	-5.87223	1	-0.0801986	0.096	0.24	No change
19875	ILMN_2592449	Cnppd1	cyclin Pas1/PHO80 domain containing 1	Cnppd1	-0.198806	-7.38595	1	-0.00942208	0.845	0.932	No change
19878	ILMN_2592496	Dis3l2	DIS3 like 3'-5' exoribonuclease 2	Dis3l2	2.59048	-4.4902	1	0.192898	0.0217	0.0729	No change
19924	ILMN_2593104	Tmcc2	transmembrane and coiled-coil domains 2	Tmcc2	0.321892	-7.35187	1	0.021523	0.752	0.886	No change
19937	ILMN_2593196	Stat1	signal transducer and activator of transcription 1	Gm28177	-0.995938	-6.89519	1	-0.0665788	0.337	0.578	No change
19938	ILMN_2593196	Stat1	signal transducer and activator of transcription 1	Stat1	-0.995938	-6.89519	1	-0.0665788	0.337	0.578	No change
19971	ILMN_2593621	Slc4a3	solute carrier family 4 (anion exchanger), member 3	Slc4a3	-1.78373	-5.87832	1	-0.0702593	0.0966	0.242	No change
19988	ILMN_2593892	Olfr424	olfactory receptor 424	Olfr424	0.194991	-7.38675	1	0.00835804	0.848	0.933	No change
20039	ILMN_2594550	Satb2	special AT-rich sequence binding protein 2	Satb2	0.292046	-7.36159	1	0.0134444	0.775	0.897	No change
20074	ILMN_2595026	Yod1	YOD1 deubiquitinase	Yod1	-0.503359	-7.27284	1	-0.0350444	0.623	0.812	No change
20084	ILMN_2595232	AA986860	expressed sequence AA986860	AA986860	-0.224204	-7.38023	1	-0.00962594	0.826	0.923	No change
20118	ILMN_2595651	Armc9	armadillo repeat containing 9	Armc9	0.0118825	-7.40697	1	0.00114096	0.991	0.996	No change
20121	ILMN_2595686	Mob4	MOB family member 4, phocein	Mob4	-0.116977	-7.39974	1	-0.00660547	0.909	0.963	No change
20135	ILMN_2595863	Chst10	carbohydrate sulfotransferase 10	Chst10	-2.66632	-4.34883	1	-0.141786	0.0187	0.0644	No change
20149	ILMN_2595967			Rpl35a-ps2	-1.95049	-5.61332	1	-0.303505	0.0719	0.192	No change
20161	ILMN_2596152	Unc80	unc-80, NALCN activator	Unc80	-1.2991	-6.55645	1	-0.0631479	0.215	0.433	No change
20193	ILMN_2596596	Rgs1	regulator of G-protein signaling 1	Rgs1	0.550639	-7.24673	1	0.0315225	0.591	0.791	No change
20198	ILMN_2596693	Slc35f5	solute carrier family 35, member F5	Slc35f5	-1.85539	-5.76617	1	-0.0857149	0.0852	0.219	No change
20244	ILMN_2597272	Bcl2	B cell leukemia/lymphoma 2	Bcl2	-0.418219	-7.31414	1	-0.0178807	0.682	0.847	No change
20260	ILMN_2597567	Bcl2	B cell leukemia/lymphoma 2	Bcl2	-0.335815	-7.34701	1	-0.0144885	0.742	0.88	No change
20302	ILMN_2598181	3110079O15Rik	RIKEN cDNA 3110079O15 gene	3110079O15Rik	0.474534	-7.28765	1	0.0212863	0.643	0.824	No change
20307	ILMN_2598239	Stk25	serine/threonine kinase 25 (yeast)	Stk25	0.812997	-7.062	1	0.066448	0.43	0.668	No change
20317	ILMN_2598451	Rabif	RAB interacting factor	Rabif	-2.30861	-5.00231	1	-0.150137	0.0371	0.114	No change
20333	ILMN_2598622			Slamf8	-0.494738	-7.27736	1	-0.0228665	0.629	0.816	No change
20335	ILMN_2598648	Mff	mitochondrial fission factor	Mff	0.485191	-7.28227	1	0.0213977	0.635	0.819	No change
20374	ILMN_2599181	Aldh9a1	aldehyde dehydrogenase 9, subfamily A1	Aldh9a1	0.460583	-7.29451	1	0.0247362	0.652	0.83	No change
20383	ILMN_2599306	Mfsd6	major facilitator superfamily domain containing 6	Mfsd6	0.565096	-7.2383	1	0.0249217	0.581	0.784	No change
20418	ILMN_2599768	Abca12	ATP-binding cassette, sub-family A (ABC1), member 12	Abca12	0.918978	-6.969	1	0.0491133	0.374	0.616	No change
20473	ILMN_2600407	Olfr414	olfactory receptor 414	Olfr414	-1.23893	-6.62946	1	-0.062842	0.236	0.461	No change
20492	ILMN_2600646	Mia3	melanoma inhibitory activity 3	Mia3	1.76447	-5.908	1	0.119353	0.0999	0.248	No change
20500	ILMN_2600744	Rgs16	regulator of G-protein signaling 16	Rgs16	-2.22176	-5.15508	1	-0.11311	0.0437	0.13	No change
20518	ILMN_2600991	Fam117b	family with sequence similarity 117, member B	Fam117b	0.165426	-7.39243	1	0.0119646	0.871	0.944	No change
20550	ILMN_2601507	Bpnt1	bisphosphate 3'-nucleotidase 1	Bpnt1	0.485649	-7.28204	1	0.0329122	0.635	0.819	No change
20551	ILMN_2601515	Bpnt1	bisphosphate 3'-nucleotidase 1	Bpnt1	0.163555	-7.39276	1	0.0141339	0.872	0.945	No change
20559	ILMN_2601627	Dock10	dedicator of cytokinesis 10	Dock10	-0.702522	-7.14787	1	-0.0310282	0.494	0.719	No change
20606	ILMN_2602195	2017-03-02	mitochondrial amidoxime reducing component 2	2017-03-02	0.207503	-7.38407	1	0.00985205	0.839	0.929	No change
20714	ILMN_2603944	Rgl1	ral guanine nucleotide dissociation stimulator,-like 1	Rgl1	0.254622	-7.37247	1	0.017818	0.803	0.911	No change
20729	ILMN_2604105	Ube2w	ubiquitin-conjugating enzyme E2W (putative)	Ube2w	0.414103	-7.31595	1	0.0137739	0.685	0.849	No change
20796	ILMN_2604975	Fmo2	flavin containing monooxygenase 2	Fmo2	-0.389961	-7.3262	1	-0.0225107	0.703	0.86	No change
20807	ILMN_2605201	Klhl30	kelch-like 30	Klhl30	-0.24435	-7.3752	1	-0.0143504	0.811	0.915	No change
20852	ILMN_2605810	Neu4	sialidase 4	Neu4	0.821679	-7.05476	1	0.0358266	0.425	0.664	No change
20867	ILMN_2606027	Pla2g4a	phospholipase A2, group IVA (cytosolic, calcium-dependent)	Pla2g4a	-0.96805	-6.92253	1	-0.0435302	0.35	0.592	No change
20880	ILMN_2606173	Olfr432	olfactory receptor 432	Olfr432	-0.539199	-7.25326	1	-0.0305558	0.598	0.796	No change
20884	ILMN_2606210	Dpt	dermatopontin	Dpt	-1.70825	-5.99346	1	-0.185179	0.11	0.267	No change
20894	ILMN_2606404	St18	suppression of tumorigenicity 18	St18	-1.54882	-6.22576	1	-0.0677657	0.144	0.326	No change
20905	ILMN_2606532	Ap1s3	adaptor-related protein complex AP-1, sigma 3	Ap1s3	-0.177513	-7.39022	1	-0.00777977	0.862	0.939	No change
20935	ILMN_2606937			Platr5	0.0558083	-7.40538	1	0.00207143	0.956	0.984	No change
20961	ILMN_2607287			Gm4793	0.047189	-7.40586	1	0.00208079	0.963	0.986	No change
20970	ILMN_2607369	Rnf25	ring finger protein 25	Rnf25	2.74275	-4.20508	1	0.210485	0.0161	0.0567	No change
20983	ILMN_2607557			Ramp1	-0.70375	-7.14698	1	-0.0282213	0.493	0.719	No change
21031	ILMN_2608350	Ifi202b	interferon activated gene 202B	Ifi202b	-0.603522	-7.21488	1	-0.0252931	0.556	0.766	No change
21077	ILMN_2609097	Pou2f1	POU domain, class 2, transcription factor 1	Pou2f1	1.0891	-6.79903	1	0.0499805	0.295	0.533	No change
21101	ILMN_2609504	Lgr6	leucine-rich repeat-containing G protein-coupled receptor 6	Lgr6	0.254698	-7.37245	1	0.0375848	0.803	0.911	No change
21102	ILMN_2609505	Lgr6	leucine-rich repeat-containing G protein-coupled receptor 6	Lgr6	-0.447492	-7.30077	1	-0.0613765	0.662	0.835	No change
21178	ILMN_2610493	B3galt2	UDP-Gal:betaGlcNAc beta 1,3-galactosyltransferase, polypeptide 2	B3galt2	-0.323055	-7.35147	1	-0.0113384	0.752	0.886	No change
21179	ILMN_2610516			Lin9	-0.816964	-7.0587	1	-0.0389999	0.428	0.666	No change
21182	ILMN_2610565	Grem2	gremlin 2, DAN family BMP antagonist	Grem2	1.21315	-6.6599	1	0.0638041	0.246	0.474	No change
21214	ILMN_2610909			4930448I06Rik	-0.145925	-7.39567	1	-0.00659558	0.886	0.952	No change
21221	ILMN_2611000	Il1r2	interleukin 1 receptor, type II	Il1r2	0.44871	-7.3002	1	0.0178132	0.661	0.835	No change
21248	ILMN_2611472	Ap1s3	adaptor-related protein complex AP-1, sigma 3	Ap1s3	0.888137	-6.99711	1	0.047811	0.39	0.631	No change
21286	ILMN_2611996	Exo1	exonuclease 1	Exo1	0.226812	-7.3796	1	0.00818476	0.824	0.921	No change
21295	ILMN_2612117	Agxt	alanine-glyoxylate aminotransferase	Agxt	-0.528401	-7.25929	1	-0.0310737	0.606	0.8	No change
21303	ILMN_2612238	Mfsd6	major facilitator superfamily domain containing 6	Mfsd6	2.05818	-5.43512	1	0.126455	0.0591	0.165	No change
21316	ILMN_2612439	Khdc1a	KH domain containing 1A	Khdc1a	0.711177	-7.14156	1	0.025263	0.489	0.715	No change
21328	ILMN_2612564	Diexf	digestive organ expansion factor homolog (zebrafish)	Diexf	-2.00653	-5.52124	1	-0.185976	0.065	0.178	No change
21450	ILMN_2614186	Als2cr11	amyotrophic lateral sclerosis 2 (juvenile) chromosome region, candidate 11 (human)	Als2cr11	-1.12838	-6.75631	1	-0.0474016	0.279	0.513	No change
21458	ILMN_2614255	Olfr430	olfactory receptor 430	Olfr430	-1.38999	-6.44111	1	-0.0667513	0.187	0.392	No change
21461	ILMN_2614322	Bmpr2	bone morphogenetic protein receptor, type II (serine/threonine kinase)	Bmpr2	0.406031	-7.31944	1	0.0186474	0.691	0.853	No change
21462	ILMN_2614324	Bmpr2	bone morphogenetic protein receptor, type II (serine/threonine kinase)	Bmpr2	-2.38094	-4.87313	1	-0.136675	0.0324	0.102	No change
21472	ILMN_2614463	Prrx1	paired related homeobox 1	Prrx1	-0.0938892	-7.40234	1	-0.00379917	0.927	0.97	No change
21477	ILMN_2614522	Ube2f	ubiquitin-conjugating enzyme E2F (putative)	Ube2f	0.913336	-6.97421	1	0.089786	0.377	0.618	No change
21580	ILMN_2615978			Pik3c2b	-0.444756	-7.30206	1	-0.0209851	0.663	0.836	No change
21585	ILMN_2616075	A830018L16Rik	RIKEN cDNA A830018L16 gene	A830018L16Rik	-0.450563	-7.29932	1	-0.0221303	0.659	0.834	No change
21657	ILMN_2617071	Nsl1	NSL1, MIS12 kinetochore complex component	Nsl1	0.193915	-7.38697	1	0.019448	0.849	0.934	No change
21685	ILMN_2617441	Stk11ip	serine/threonine kinase 11 interacting protein	Stk11ip	-1.95274	-5.60966	1	-0.106109	0.0716	0.191	No change
21709	ILMN_2617766	Zbed6	zinc finger, BED type containing 6	Gm38394	1.15075	-6.73143	1	0.0467256	0.27	0.503	No change
21710	ILMN_2617766	Zbed6	zinc finger, BED type containing 6	Zbed6	1.15075	-6.73143	1	0.0467256	0.27	0.503	No change
21715	ILMN_2617833	Slc41a1	solute carrier family 41, member 1	Slc41a1	1.60009	-6.15275	1	0.0881531	0.132	0.306	No change
21838	ILMN_2619408	Atf3	activating transcription factor 3	Atf3	-1.18104	-6.69709	1	-0.0508572	0.258	0.488	No change
21896	ILMN_2620223	Nfasc	neurofascin	Nfasc	0.769348	-7.0973	1	0.0412798	0.455	0.689	No change
21897	ILMN_2620224	Nfasc	neurofascin	Nfasc	-0.428787	-7.30942	1	-0.0230498	0.675	0.843	No change
21908	ILMN_2620374	Hhipl2	hedgehog interacting protein-like 2	Hhipl2	-1.75127	-5.92822	1	-0.103132	0.102	0.252	No change
21924	ILMN_2620545	Gpr37l1	G protein-coupled receptor 37-like 1	Gpr37l1	-0.772148	-7.09509	1	-0.0390407	0.453	0.688	No change
21963	ILMN_2621021	Ptpn14	protein tyrosine phosphatase, non-receptor type 14	Ptpn14	-1.10131	-6.78589	1	-0.0600547	0.29	0.527	No change
21982	ILMN_2621245	Bivm	basic, immunoglobulin-like variable motif containing	Bivm	-0.455881	-7.29678	1	-0.0197755	0.656	0.832	No change
21990	ILMN_2621385	Parp1	poly (ADP-ribose) polymerase family, member 1	Parp1	-2.03306	-5.47715	1	-0.144953	0.0619	0.171	No change
22003	ILMN_2621548	Trpa1	transient receptor potential cation channel, subfamily A, member 1	Trpa1	-0.709827	-7.14255	1	-0.0294142	0.49	0.716	No change
22012	ILMN_2621659	Elf3	E74-like factor 3	Elf3	-1.10428	-6.78266	1	-0.0413504	0.289	0.525	No change
22027	ILMN_2621812	Myog	myogenin	Myog	0.691127	-7.15607	1	0.044041	0.501	0.724	No change
22041	ILMN_2622066	Tiprl	TIP41, TOR signalling pathway regulator-like (S. cerevisiae)	Tiprl	-0.481485	-7.28416	1	-0.0222384	0.638	0.821	No change
22108	ILMN_2623155	Slc26a9	solute carrier family 26, member 9	Slc26a9	1.55401	-6.21846	1	0.0564513	0.143	0.324	No change
22122	ILMN_2623314	Ifi204	interferon activated gene 204	Ifi204	1.03285	-6.85797	1	0.0509608	0.32	0.56	No change
22165	ILMN_2623947	Prdx6	peroxiredoxin 6	Prdx6	-0.409033	-7.31815	1	-0.0255362	0.689	0.851	No change
22166	ILMN_2623951	Prdx6	peroxiredoxin 6	Prdx6	-0.484009	-7.28288	1	-0.0301015	0.636	0.82	No change
22204	ILMN_2624523			Gm7846	0.0820171	-7.40345	1	0.00335376	0.936	0.975	No change
22206	ILMN_2624553	Paqr8	progestin and adipoQ receptor family member VIII	Paqr8	0.595728	-7.21975	1	0.0279952	0.561	0.77	No change
22251	ILMN_2625188	Mettl18	methyltransferase like 18	Mettl18	-2.14151	-5.29379	1	-0.107455	0.0507	0.146	No change
22253	ILMN_2625204			Tns1	-0.168925	-7.39181	1	-0.00736088	0.868	0.943	No change
22267	ILMN_2625377	Rgs1	regulator of G-protein signaling 1	Rgs1	-1.05431	-6.83579	1	-0.0432494	0.31	0.55	No change
22269	ILMN_2625428	Trak2	trafficking protein, kinesin binding 2	Trak2	-0.394816	-7.32419	1	-0.0229461	0.699	0.857	No change
22277	ILMN_2625575	Rp1	retinitis pigmentosa 1 (human)	Rp1	0.519982	-7.26392	1	0.0204325	0.611	0.804	No change
22339	ILMN_2626393	Acmsd	amino carboxymuconate semialdehyde decarboxylase	Acmsd	-0.0962753	-7.4021	1	-0.00657951	0.925	0.97	No change
22389	ILMN_2627105	Mybl1	myeloblastosis oncogene-like 1	Mybl1	0.810152	-7.06435	1	0.0420334	0.432	0.669	No change
22467	ILMN_2628283	Cops7b	COP9 signalosome subunit 7B	Cops7b	-1.4726	-6.33122	1	-0.109154	0.163	0.357	No change
22473	ILMN_2628406	Cdh20	cadherin 20	Cdh20	-1.93962	-5.63102	1	-0.132849	0.0733	0.195	No change
22493	ILMN_2628681	Serpinc1	serine (or cysteine) peptidase inhibitor, clade C (antithrombin), member 1	Serpinc1	-0.851241	-7.02962	1	-0.0368847	0.409	0.649	No change
22504	ILMN_2628848	Rrs1	ribosome biogenesis regulator 1	Rrs1	-0.875359	-7.00851	1	-0.0532409	0.396	0.637	No change
22528	ILMN_2629120	Rfwd2	ring finger and WD repeat domain 2	Rfwd2	1.51133	-6.27811	1	0.181227	0.153	0.341	No change
22531	ILMN_2629161	Carf	calcium response factor	Carf	-0.735758	-7.12325	1	-0.0629213	0.474	0.704	No change
22554	ILMN_2629455	Ptprn	protein tyrosine phosphatase, receptor type, N	Ptprn	1.7907	-5.86753	1	0.0684369	0.0955	0.239	No change
22556	ILMN_2629498	Mlph	melanophilin	Mlph	-1.60882	-6.14015	1	-0.0763431	0.13	0.303	No change
22605	ILMN_2630092	Sh3bp4	SH3-domain binding protein 4	Sh3bp4	-0.764879	-7.10081	1	-0.0266162	0.457	0.691	No change
22608	ILMN_2630163	Serpinb3b	serine (or cysteine) peptidase inhibitor, clade B (ovalbumin), member 3B	Serpinb3b	-1.43975	-6.37548	1	-0.0675252	0.172	0.37	No change
22654	ILMN_2630818	Ppp1r42	protein phosphatase 1, regulatory subunit 42	Ppp1r42	-1.07556	-6.81346	1	-0.0511389	0.301	0.539	No change
22692	ILMN_2631230	Diexf	digestive organ expansion factor homolog (zebrafish)	Diexf	-1.21415	-6.65874	1	-0.0503476	0.245	0.473	No change
22715	ILMN_2631656	Swt1	SWT1 RNA endoribonuclease homolog (S. cerevisiae)	Swt1	-1.04822	-6.84212	1	-0.047436	0.313	0.553	No change
22726	ILMN_2631752	Ctla4	cytotoxic T-lymphocyte-associated protein 4	Ctla4	-0.942528	-6.94697	1	-0.0561995	0.362	0.604	No change
22774	ILMN_2632556			4930532M18Rik	0.471698	-7.28906	1	0.031388	0.645	0.825	No change
22781	ILMN_2632647	Ormdl1	ORM1-like 1 (S. cerevisiae)	Ormdl1	-0.913596	-6.97397	1	-0.0470242	0.377	0.618	No change
22840	ILMN_2633530	Cd48	CD48 antigen	Cd48	-0.454834	-7.29728	1	-0.0266266	0.656	0.832	No change
22852	ILMN_2633770	Rpe	ribulose-5-phosphate-3-epimerase	Rpe	-0.27323	-7.36725	1	-0.0127139	0.789	0.905	No change
22856	ILMN_2633819	D1Ertd622e	DNA segment, Chr 1, ERATO Doi 622, expressed	D1Ertd622e	-1.63288	-6.1052	1	-0.0856026	0.125	0.294	No change
22860	ILMN_2633897	Pde6d	phosphodiesterase 6D, cGMP-specific, rod, delta	Pde6d	2.18821	-5.21338	1	0.255884	0.0465	0.136	No change
22882	ILMN_2634195	Pax3	paired box 3	Pax3	-0.0014241	-7.40705	1	-6.413e-05	0.999	0.999	No change
22900	ILMN_2634389	Nr5a2	nuclear receptor subfamily 5, group A, member 2	Nr5a2	-2.29039	-5.03458	1	-0.130507	0.0384	0.117	No change
22901	ILMN_2634412	Obsl1	obscurin-like 1	Obsl1	-2.20296	-5.1878	1	-0.114374	0.0453	0.133	No change
22933	ILMN_2634841	Eif5b	eukaryotic translation initiation factor 5B	Rev1	-0.611955	-7.20955	1	-0.0580367	0.551	0.762	No change
22943	ILMN_2635082			Gm6123	-0.938857	-6.95043	1	-0.043145	0.364	0.606	No change
22950	ILMN_2635150	Hibch	3-hydroxyisobutyryl-Coenzyme A hydrolase	Hibch	-0.573653	-7.23321	1	-0.0319186	0.576	0.78	No change
22966	ILMN_2635387			Mogat1	-1.49127	-6.30574	1	-0.0787077	0.159	0.349	No change
23006	ILMN_2636110	Sgol2a	shugoshin-like 2a (S. pombe)	Sgol2a	-0.449871	-7.29965	1	-0.0403134	0.66	0.834	No change
23049	ILMN_2636728	Slc26a9	solute carrier family 26, member 9	Slc26a9	-0.635419	-7.19433	1	-0.0293576	0.536	0.751	No change
23071	ILMN_2636853	Enah	enabled homolog (Drosophila)	Enah	-0.0477603	-7.40583	1	-0.00386929	0.963	0.986	No change
23072	ILMN_2636855	Enah	enabled homolog (Drosophila)	Enah	-0.225826	-7.37984	1	-0.0170863	0.825	0.922	No change
23076	ILMN_2636964	Nckap5	NCK-associated protein 5	Nckap5	-0.650571	-7.18422	1	-0.0265343	0.526	0.744	No change
23096	ILMN_2637219	4930562F07Rik	RIKEN cDNA 4930562F07 gene	4930562F07Rik	2.18048	-5.22674	1	0.0900431	0.0472	0.138	No change
23122	ILMN_2637561			Cacna1s	2.80169	-4.09343	1	0.132498	0.0144	0.0515	No change
23136	ILMN_2637757	Hlx	H2.0-like homeobox	Hlx	-1.51473	-6.2734	1	-0.0807857	0.153	0.34	No change
23186	ILMN_2638487	Eya1	EYA transcriptional coactivator and phosphatase 1	Eya1	-0.170112	-7.39159	1	-0.0066456	0.867	0.942	No change
23189	ILMN_2638511	Hecw2	HECT, C2 and WW domain containing E3 ubiquitin protein ligase 2	Hecw2	2.62589	-4.42436	1	0.116346	0.0202	0.0688	No change
23209	ILMN_2638958	Cacybp	calcyclin binding protein	Cacybp	-1.88879	-5.71299	1	-0.28357	0.0803	0.209	No change
23224	ILMN_2639081	Hmgn2	high mobility group nucleosomal binding domain 2	Gm6651	-1.23317	-6.63631	1	-0.101964	0.238	0.464	No change
23230	ILMN_2639118			9130227L01Rik	-1.48089	-6.31994	1	-0.0808579	0.161	0.353	No change
23303	ILMN_2639953	Rgs13	regulator of G-protein signaling 13	Rgs13	-0.762715	-7.10251	1	-0.0432597	0.459	0.692	No change
23342	ILMN_2640642	Rb1cc1	RB1-inducible coiled-coil 1	Rb1cc1	1.63622	-6.10031	1	0.0654212	0.125	0.292	No change
23349	ILMN_2640789	Sgk3	serum/glucocorticoid regulated kinase 3	Sgk3	-1.80049	-5.85234	1	-0.114631	0.0939	0.236	No change
23378	ILMN_2641124	Tmem131	transmembrane protein 131	Tmem131	-1.99837	-5.53474	1	-0.127241	0.0659	0.18	No change
23431	ILMN_2641731			Prg4	0.762586	-7.10261	1	0.0431967	0.459	0.692	No change
23447	ILMN_2642007	Tor1aip2	torsin A interacting protein 2	Tor1aip2	-0.712506	-7.14058	1	-0.0475182	0.488	0.715	No change
23464	ILMN_2642275	Ier5	immediate early response 5	Ier5	0.227166	-7.37951	1	0.0102206	0.824	0.921	No change
23489	ILMN_2642624			5330438I03Rik	-0.458894	-7.29533	1	-0.040209	0.654	0.83	No change
23493	ILMN_2642704	Dnpep	aspartyl aminopeptidase	Dnpep	0.508246	-7.27025	1	0.0241451	0.619	0.81	No change
23512	ILMN_2643021	Tmem169	transmembrane protein 169	Tmem169	-1.55013	-6.22392	1	-0.0859532	0.144	0.325	No change
23547	ILMN_2643486			Plcl1	-1.56955	-6.19644	1	-0.0616329	0.139	0.318	No change
23554	ILMN_2643556	Slco4c1	solute carrier organic anion transporter family, member 4C1	Slco4c1	-1.78351	-5.87866	1	-0.076573	0.0967	0.242	No change
23591	ILMN_2644167	Mdm4	transformed mouse 3T3 cell double minute 4	Mdm4	-1.37591	-6.45937	1	-0.0620858	0.191	0.398	No change
23612	ILMN_2644496	Glul	glutamate-ammonia ligase (glutamine synthetase)	Glul	-0.342842	-7.34448	1	-0.0154812	0.737	0.878	No change
23630	ILMN_2644809	Dusp27	dual specificity phosphatase 27 (putative)	Dusp27	-0.581226	-7.22865	1	-0.0272971	0.571	0.776	No change
23631	ILMN_2644810	Dusp27	dual specificity phosphatase 27 (putative)	Dusp27	-0.95684	-6.93334	1	-0.0430724	0.355	0.597	No change
23636	ILMN_2644836			Irf6	0.315283	-7.3541	1	0.0117949	0.757	0.888	No change
23639	ILMN_2644873			Plcd4	-0.550206	-7.24698	1	-0.021945	0.591	0.791	No change
23640	ILMN_2644906	Lgsn	lengsin, lens protein with glutamine synthetase domain	Lgsn	-0.0738308	-7.40414	1	-0.00343866	0.942	0.978	No change
23644	ILMN_2644963	Dtl	denticleless E3 ubiquitin protein ligase	Dtl	-2.11948	-5.33143	1	-0.09215	0.0528	0.151	No change
23647	ILMN_2645001	Pih1d3	PIH1 domain containing 3	Pih1d3	0.309568	-7.356	1	0.0165533	0.762	0.891	No change
23711	ILMN_2645890	Map2	microtubule-associated protein 2	Map2	0.289791	-7.36229	1	0.011982	0.776	0.898	No change
23746	ILMN_2646260	Inpp4a	inositol polyphosphate-4-phosphatase, type I	Inpp4a	2.49424	-4.66759	1	0.161781	0.0261	0.0851	No change
23765	ILMN_2646618	Fn1	fibronectin 1	Fn1	-0.450236	-7.29948	1	-0.0219662	0.66	0.834	No change
23801	ILMN_2647179	Khdrbs2	KH domain containing, RNA binding, signal transduction associated 2	Khdrbs2	0.370154	-7.33417	1	0.015104	0.717	0.867	No change
23804	ILMN_2647204	Tatdn3	TatD DNase domain containing 3	Tatdn3	0.846562	-7.03365	1	0.0604137	0.412	0.652	No change
23809	ILMN_2647251			Sctr	-0.840818	-7.03857	1	-0.0319966	0.415	0.654	No change
23818	ILMN_2647372	Kansl3	KAT8 regulatory NSL complex subunit 3	Kansl3	-0.944297	-6.94529	1	-0.080563	0.361	0.604	No change
23845	ILMN_2647720	Lrrfip1	leucine rich repeat (in FLII) interacting protein 1	Lrrfip1	0.458793	-7.29538	1	0.0252828	0.654	0.83	No change
23936	ILMN_2648812	Nfasc	neurofascin	Nfasc	-1.10917	-6.77736	1	-0.0528398	0.286	0.523	No change
23957	ILMN_2649101	Ncf2	neutrophil cytosolic factor 2	Ncf2	-0.0277826	-7.40664	1	-0.00132229	0.978	0.992	No change
23983	ILMN_2649530	Klhdc8a	kelch domain containing 8A	Klhdc8a	-0.806203	-7.06761	1	-0.0471109	0.434	0.671	No change
23995	ILMN_2649753			Lonrf2	1.02686	-6.86408	1	0.047906	0.322	0.563	No change
24043	ILMN_2650521	Cdc42bpa	CDC42 binding protein kinase alpha	Cdc42bpa	1.01582	-6.87528	1	0.0568748	0.327	0.568	No change
24076	ILMN_2650925	Cntnap5b	contactin associated protein-like 5B	Cntnap5b	1.09535	-6.79231	1	0.0469219	0.292	0.53	No change
24109	ILMN_2651350	4933406M09Rik	RIKEN cDNA 4933406M09 gene	4933406M09Rik	0.858897	-7.02297	1	0.052201	0.405	0.645	No change
24111	ILMN_2651369	Kcnk2	potassium channel, subfamily K, member 2	Kcnk2	-0.414316	-7.31585	1	-0.0190767	0.685	0.849	No change
24183	ILMN_2652553	Ppfia4	protein tyrosine phosphatase, receptor type, f polypeptide (PTPRF), interacting protein (liprin), alpha 4	Ppfia4	-1.2525	-6.61324	1	-0.0606975	0.231	0.455	No change
24223	ILMN_2653143	Fbxo28	F-box protein 28	Fbxo28	-2.19967	-5.19351	1	-0.233459	0.0455	0.134	No change
24277	ILMN_2653990	Nphs2	nephrosis 2, podocin	Nphs2	-1.82955	-5.80692	1	-0.0967531	0.0892	0.227	No change
24308	ILMN_2654532	Kifap3	kinesin-associated protein 3	Kifap3	-0.381311	-7.32973	1	-0.043176	0.709	0.863	No change
24349	ILMN_2654896			Rpl37a	-1.47019	-6.33449	1	-0.217484	0.164	0.358	No change
24410	ILMN_2655571	B3gnt7	UDP-GlcNAc:betaGal beta-1,3-N-acetylglucosaminyltransferase 7	B3gnt7	0.497924	-7.2757	1	0.0247284	0.626	0.814	No change
24415	ILMN_2655648	Lmx1a	LIM homeobox transcription factor 1 alpha	Lmx1a	0.294542	-7.36082	1	0.0147779	0.773	0.896	No change
24489	ILMN_2656711	Nhlh1	nescient helix loop helix 1	Nhlh1	1.03361	-6.85718	1	0.047535	0.319	0.56	No change
24491	ILMN_2656748	Ackr1	atypical chemokine receptor 1 (Duffy blood group)	Ackr1	-2.27932	-5.05413	1	-0.102944	0.0392	0.119	No change
24492	ILMN_2656755	Mgat5	mannoside acetylglucosaminyltransferase 5	Mgat5	0.809664	-7.06475	1	0.0408613	0.432	0.67	No change
24516	ILMN_2657093	Nab1	Ngfi-A binding protein 1	Nab1	-0.694016	-7.154	1	-0.0310298	0.499	0.723	No change
24532	ILMN_2657316			A130050O07Rik	-0.476547	-7.28664	1	-0.0279479	0.641	0.823	No change
24558	ILMN_2657628	Sec61g	SEC61, gamma subunit	Gm11575	-2.12528	-5.32154	1	-0.143634	0.0523	0.15	No change
24567	ILMN_2657709	Creb1	cAMP responsive element binding protein 1	Creb1	-1.11533	-6.77064	1	-0.0464713	0.284	0.52	No change
24579	ILMN_2657830	Tfap2d	transcription factor AP-2, delta	Tfap2d	-0.162061	-7.39302	1	-0.00947708	0.874	0.945	No change
24607	ILMN_2658171	Ing5	inhibitor of growth family, member 5	Ing5	0.411816	-7.31694	1	0.0144957	0.687	0.85	No change
24697	ILMN_2659440	Zfand2b	zinc finger, AN1 type domain 2B	Zfand2b	-2.14589	-5.28628	1	-0.128719	0.0503	0.145	No change
24851	ILMN_2661939	Tcea1	transcription elongation factor A (SII) 1	Tcea1	0.537821	-7.25403	1	0.0252652	0.599	0.796	No change
24864	ILMN_2662124	Cops5	COP9 signalosome subunit 5	Cops5	2.02767	-5.48614	1	0.126779	0.0625	0.172	No change
24868	ILMN_2662184	Chrnd	cholinergic receptor, nicotinic, delta polypeptide	Chrnd	-0.274603	-7.36685	1	-0.0120336	0.788	0.904	No change
24892	ILMN_2662527	Spta1	spectrin alpha, erythrocytic 1	Spta1	1.02755	-6.86338	1	0.0488902	0.322	0.563	No change
24908	ILMN_2662728	Neu2	neuraminidase 2	Neu2	0.0094053	-7.407	1	0.00064768	0.993	0.997	No change
24911	ILMN_2662763	Exo1	exonuclease 1	Exo1	-1.53455	-6.2458	1	-0.10414	0.148	0.332	No change
24915	ILMN_2662787	Mrrf	mitochondrial ribosome recycling factor	Gm6374	2.71875	-4.25036	1	0.101658	0.0169	0.0591	No change
24990	ILMN_2663761	Cpa6	carboxypeptidase A6	Cpa6	-0.709433	-7.14284	1	-0.038613	0.49	0.716	No change
25086	ILMN_2665189	Cfh	complement component factor h	Cfh	1.7987	-5.85511	1	0.0871763	0.0941	0.237	No change
25105	ILMN_2665359	Sgk3	serum/glucocorticoid regulated kinase 3	Sgk3	-2.39801	-4.84242	1	-0.203917	0.0313	0.0991	No change
25106	ILMN_2665364	Sgk3	serum/glucocorticoid regulated kinase 3	Sgk3	-0.523925	-7.26176	1	-0.0518491	0.609	0.802	No change
25168	ILMN_2666173	Gpa33	glycoprotein A33 (transmembrane)	Gpa33	0.331173	-7.34865	1	0.015628	0.746	0.882	No change
25171	ILMN_2666205	Dpp10	dipeptidylpeptidase 10	Dpp10	1.61138	-6.13645	1	0.0947182	0.13	0.302	No change
25194	ILMN_2666483	Ruvbl1	RuvB-like protein 1	Gm5837	-0.204984	-7.38462	1	-0.0133692	0.841	0.93	No change
25195	ILMN_2666487	Ruvbl1	RuvB-like protein 1	Gm5837	-0.823369	-7.05335	1	-0.0716155	0.424	0.663	No change
25203	ILMN_2666607	Alppl2	alkaline phosphatase, placental-like 2	Alppl2	1.10505	-6.78184	1	0.0901431	0.288	0.525	No change
25219	ILMN_2666893			Kctd18	-1.28968	-6.56807	1	-0.0502444	0.219	0.438	No change
25256	ILMN_2667447	Hdlbp	high density lipoprotein (HDL) binding protein	Hdlbp	-0.205464	-7.38452	1	-0.0101452	0.84	0.929	No change
25314	ILMN_2668260	Kcnh1	potassium voltage-gated channel, subfamily H (eag-related), member 1	Kcnh1	1.01272	-6.87841	1	0.0494817	0.329	0.57	No change
25320	ILMN_2668333			Prg4	-1.16753	-6.71249	1	-0.0409239	0.263	0.495	No change
25328	ILMN_2668449			Kif21b	1.27166	-6.5901	1	0.0523652	0.225	0.446	No change
25329	ILMN_2668455	Lax1	lymphocyte transmembrane adaptor 1	Lax1	1.10743	-6.77925	1	0.0419876	0.287	0.524	No change
25332	ILMN_2668488	Dars	aspartyl-tRNA synthetase	Dars	-0.319161	-7.3528	1	-0.0143076	0.754	0.887	No change
25346	ILMN_2668750	Gli2	GLI-Kruppel family member GLI2	Gli2	-2.20863	-5.17794	1	-0.0949818	0.0448	0.132	No change
25353	ILMN_2668835	Npas2	neuronal PAS domain protein 2	Npas2	-2.05276	-5.44422	1	-0.0980585	0.0597	0.166	No change
25387	ILMN_2669321	Serpinb3b	serine (or cysteine) peptidase inhibitor, clade B (ovalbumin), member 3B	Serpinb3b	-2.41113	-4.81874	1	-0.101988	0.0306	0.0971	No change
25419	ILMN_2669699			Tma7-ps	-1.74109	-5.94376	1	-0.14805	0.104	0.255	No change
25420	ILMN_2669708	B3gat2	beta-1,3-glucuronyltransferase 2 (glucuronosyltransferase S)	B3gat2	-1.06949	-6.81988	1	-0.0525533	0.303	0.542	No change
25466	ILMN_2670344	Lrrn2	leucine rich repeat protein 2, neuronal	Lrrn2	-1.10608	-6.78072	1	-0.0491391	0.288	0.524	No change
25515	ILMN_2671001	Pkhd1	polycystic kidney and hepatic disease 1	Pkhd1	2.4742	-4.70421	1	0.0884848	0.0271	0.0879	No change
25526	ILMN_2671195	St8sia4	ST8 alpha-N-acetyl-neuraminide alpha-2,8-sialyltransferase 4	St8sia4	-1.1175	-6.76827	1	-0.0550074	0.283	0.519	No change
25529	ILMN_2671235	Myo1b	myosin IB	Myo1b	-1.7312	-5.95879	1	-0.149649	0.106	0.259	No change
25544	ILMN_2671385	Mael	maelstrom spermatogenic transposon silencer	Mael	-0.132333	-7.39769	1	-0.00726909	0.897	0.957	No change
25553	ILMN_2671473	C1ql2	complement component 1, q subcomponent-like 2	C1ql2	-0.741144	-7.11916	1	-0.0375644	0.471	0.701	No change
25584	ILMN_2671984	Ptprc	protein tyrosine phosphatase, receptor type, C	Ptprc	0.655818	-7.18067	1	0.0396689	0.523	0.742	No change
25607	ILMN_2672349	Mpc2	mitochondrial pyruvate carrier 2	Mpc2	-1.13847	-6.74514	1	-0.0572275	0.274	0.509	No change
25617	ILMN_2672509	Fam132b	family with sequence similarity 132, member B	Erfe	-0.26184	-7.37049	1	-0.0115379	0.797	0.909	No change
25643	ILMN_2672845	Slco6c1	solute carrier organic anion transporter family, member 6c1	Slco6c1	-0.523292	-7.26211	1	-0.021698	0.609	0.802	No change
25650	ILMN_2672943	Cntn2	contactin 2	Cntn2	0.667808	-7.17245	1	0.0303977	0.515	0.736	No change
25653	ILMN_2672997	Rabif	RAB interacting factor	Rabif	-1.39063	-6.44028	1	-0.0968288	0.187	0.392	No change
25654	ILMN_2672997	Rabif	RAB interacting factor	Gm25612	-1.39063	-6.44028	1	-0.0968288	0.187	0.392	No change
25670	ILMN_2673252	Arpc5	actin related protein 2/3 complex, subunit 5	Arpc5	0.0202971	-7.40683	1	0.00072865	0.984	0.994	No change
25704	ILMN_2673721	Brinp3	bone morphogenetic protein/retinoic acid inducible neural specific 3	Brinp3	0.765993	-7.09994	1	0.0321536	0.457	0.69	No change
25748	ILMN_2674398	Lyg1	lysozyme G-like 1	Lyg1	-0.860479	-7.02159	1	-0.0414154	0.404	0.645	No change
25780	ILMN_2674820			Ppp1r42	0.699983	-7.14971	1	0.0338753	0.496	0.721	No change
25785	ILMN_2674884	Slc11a1	solute carrier family 11 (proton-coupled divalent metal ion transporters), member 1	Slc11a1	-1.65093	-6.07874	1	-0.0939708	0.122	0.287	No change
25799	ILMN_2675064	Adhfe1	alcohol dehydrogenase, iron containing, 1	Adhfe1	-1.68488	-6.02846	1	-0.140463	0.115	0.275	No change
25828	ILMN_2675471	Lgr6	leucine-rich repeat-containing G protein-coupled receptor 6	Lgr6	1.47128	-6.333	1	0.0681901	0.164	0.357	No change
25898	ILMN_2676388	Fastkd2	FAST kinase domains 2	Fastkd2	-1.67956	-6.03639	1	-0.0702913	0.116	0.277	No change
25903	ILMN_2676463	Gulp1	GULP, engulfment adaptor PTB domain containing 1	Gulp1	-0.542527	-7.25137	1	-0.0242808	0.596	0.794	No change
25914	ILMN_2676634	Zfand2b	zinc finger, AN1 type domain 2B	Zfand2b	-1.174	-6.70513	1	-0.0466826	0.26	0.492	No change
25923	ILMN_2676765	2810459M11Rik	RIKEN cDNA 2810459M11 gene	2810459M11Rik	-1.20953	-6.66414	1	-0.0460259	0.247	0.476	No change
25974	ILMN_2677580	Cfc1	cripto, FRL-1, cryptic family 1	Cfc1	-0.762299	-7.10283	1	-0.0295347	0.459	0.692	No change
26020	ILMN_2678094	Prrx1	paired related homeobox 1	Prrx1	0.928389	-6.96026	1	0.0515509	0.369	0.611	No change
26039	ILMN_2678389	Tmem70	transmembrane protein 70	Tmem70	-0.503663	-7.27268	1	-0.0260128	0.623	0.812	No change
26054	ILMN_2678547	Lypla1	lysophospholipase 1	Lypla1	1.5665	-6.20078	1	0.201328	0.14	0.319	No change
26055	ILMN_2678547	Lypla1	lysophospholipase 1	Gm37988	1.5665	-6.20078	1	0.201328	0.14	0.319	No change
26066	ILMN_2678724	Dusp10	dual specificity phosphatase 10	Dusp10	-1.0611	-6.8287	1	-0.0522498	0.307	0.546	No change
26089	ILMN_2679131	Aox1	aldehyde oxidase 1	Aox1	0.0685973	-7.40453	1	0.00504778	0.946	0.98	No change
26095	ILMN_2679276	Il19	interleukin 19	Il19	-0.51045	-7.26907	1	-0.0320847	0.618	0.808	No change
26102	ILMN_2679428	Sdhaf4	succinate dehydrogenase complex assembly factor 4	Sdhaf4	2.35393	-4.92157	1	0.120359	0.0341	0.106	No change
26106	ILMN_2679469	Spata17	spermatogenesis associated 17	Spata17	0.902072	-6.98452	1	0.0408196	0.383	0.625	No change
26119	ILMN_2679662	Tada1	transcriptional adaptor 1	Tada1	-0.726687	-7.13007	1	-0.0526592	0.48	0.708	No change
26120	ILMN_2679695	Mterf4	mitochondrial transcription termination factor 4	Mterf4	2.11061	-5.34653	1	0.160774	0.0537	0.153	No change
26151	ILMN_2680076	Ifi205	interferon activated gene 205	Ifi205	0.861263	-7.02091	1	0.0453118	0.404	0.644	No change
26152	ILMN_2680086	Rhbdd1	rhomboid domain containing 1	Rhbdd1	2.79377	-4.10847	1	0.29681	0.0146	0.0521	No change
26173	ILMN_2680388	Ankrd44	ankyrin repeat domain 44	Ankrd44	1.59444	-6.16088	1	0.0917014	0.134	0.308	No change
26207	ILMN_2680850	Gas5	growth arrest specific 5	Snord80	0.678422	-7.16506	1	0.0324168	0.509	0.731	No change
26208	ILMN_2680850	Gas5	growth arrest specific 5	Snord47	0.678422	-7.16506	1	0.0324168	0.509	0.731	No change
26209	ILMN_2680850	Gas5	growth arrest specific 5	Gm25789	0.678422	-7.16506	1	0.0324168	0.509	0.731	No change
26210	ILMN_2680850	Gas5	growth arrest specific 5	Gas5	0.678422	-7.16506	1	0.0324168	0.509	0.731	No change
26211	ILMN_2680850	Gas5	growth arrest specific 5	Mir5117	0.678422	-7.16506	1	0.0324168	0.509	0.731	No change
26301	ILMN_2682103	Smg7	Smg-7 homolog, nonsense mediated mRNA decay factor (C. elegans)	Smg7	1.78318	-5.87917	1	0.100115	0.0967	0.242	No change
26305	ILMN_2682162	Bcl2	B cell leukemia/lymphoma 2	Bcl2	-1.06606	-6.82349	1	-0.0778524	0.305	0.544	No change
26338	ILMN_2682754	Pdc	phosducin	Pdc	-0.659763	-7.17798	1	-0.0374991	0.52	0.74	No change
26349	ILMN_2682863	Plekhm3	pleckstrin homology domain containing, family M, member 3	Plekhm3	-2.24897	-5.10751	1	-0.0956351	0.0415	0.124	No change
26378	ILMN_2683305	Otos	otospiralin	Otos	0.0408965	-7.40615	1	0.00191965	0.968	0.988	No change
26382	ILMN_2683356	Atp6v1g3	ATPase, H+ transporting, lysosomal V1 subunit G3	Atp6v1g3	0.350191	-7.34178	1	0.0173202	0.732	0.874	No change
26427	ILMN_2683958	Col3a1	collagen, type III, alpha 1	Col3a1	-1.47397	-6.32935	1	-0.237638	0.163	0.356	No change
26436	ILMN_2684084	Efcab2	EF-hand calcium binding domain 2	Efcab2	0.229463	-7.37895	1	0.0115763	0.822	0.921	No change
26447	ILMN_2684222	Ddx59	DEAD (Asp-Glu-Ala-Asp) box polypeptide 59	Ddx59	-0.666746	-7.17319	1	-0.0417475	0.516	0.736	No change
26563	ILMN_2685770	Vangl2	vang-like 2 (van gogh, Drosophila)	Vangl2	2.06931	-5.41641	1	0.173604	0.0579	0.163	No change
26585	ILMN_2686003	Spats2l	spermatogenesis associated, serine-rich 2-like	Spats2l	-2.52817	-4.60532	1	-0.124535	0.0244	0.0806	No change
26598	ILMN_2686167	Neu4	sialidase 4	Neu4	-0.514904	-7.26667	1	-0.0295526	0.615	0.806	No change
26622	ILMN_2686435	Eya1	EYA transcriptional coactivator and phosphatase 1	Eya1	0.2073	-7.38411	1	0.00842659	0.839	0.929	No change
26661	ILMN_2687046	Nek7	NIMA (never in mitosis gene a)-related expressed kinase 7	Nek7	0.809402	-7.06497	1	0.0385577	0.432	0.67	No change
26666	ILMN_2687111			Arfgef1	-1.52627	-6.25737	1	-0.0835615	0.15	0.335	No change
26674	ILMN_2687181			5730559C18Rik	2.15467	-5.27123	1	0.0901159	0.0495	0.143	No change
26680	ILMN_2687339	Pfkfb2	6-phosphofructo-2-kinase/fructose-2,6-biphosphatase 2	Pfkfb2	-0.489815	-7.2799	1	-0.027161	0.632	0.818	No change
26684	ILMN_2687408	Serpinb3a	serine (or cysteine) peptidase inhibitor, clade B (ovalbumin), member 3A	Serpinb3a	0.280627	-7.36507	1	0.0164876	0.783	0.901	No change
26693	ILMN_2687561	Ackr3	atypical chemokine receptor 3	Ackr3	-1.17538	-6.70357	1	-0.0478809	0.26	0.491	No change
26694	ILMN_2687570	Srgap2	SLIT-ROBO Rho GTPase activating protein 2	Srgap2	1.24839	-6.61817	1	0.0708829	0.233	0.457	No change
26708	ILMN_2687755	Edem3	ER degradation enhancer, mannosidase alpha-like 3	Edem3	0.340557	-7.34531	1	0.0198406	0.739	0.878	No change
26718	ILMN_2687881	Rab23	RAB23, member RAS oncogene family	Rab23	-1.09448	-6.79325	1	-0.0987313	0.293	0.53	No change
26723	ILMN_2687943			Eprs	-0.472831	-7.2885	1	-0.0171227	0.644	0.825	No change
26775	ILMN_2688651	Adhfe1	alcohol dehydrogenase, iron containing, 1	Adhfe1	0.954522	-6.93555	1	0.0496992	0.356	0.598	No change
26810	ILMN_2689207			Col6a3	-2.35039	-4.92791	1	-0.104888	0.0343	0.107	No change
26817	ILMN_2689331	Mia3	melanoma inhibitory activity 3	Mia3	0.682373	-7.16228	1	0.0351619	0.506	0.728	No change
26904	ILMN_2690584	Olfr418	olfactory receptor 418	Olfr418	0.330904	-7.34875	1	0.0170422	0.746	0.882	No change
26929	ILMN_2690911	Cdh7	cadherin 7, type 2	Cdh7	1.18046	-6.69776	1	0.052946	0.258	0.489	No change
26939	ILMN_2691103	Cntn2	contactin 2	Cntn2	-0.311233	-7.35545	1	-0.0135522	0.76	0.89	No change
26941	ILMN_2691135	Itpkb	inositol 1,4,5-trisphosphate 3-kinase B	Itpkb	-2.27186	-5.06729	1	-0.158038	0.0398	0.12	No change
26947	ILMN_2691243	Fam135a	family with sequence similarity 135, member A	Fam135a	0.634913	-7.19467	1	0.0286808	0.536	0.751	No change
27001	ILMN_2691936	Ndufs1	NADH dehydrogenase (ubiquinone) Fe-S protein 1	Ndufs1	-0.872549	-7.011	1	-0.0435864	0.398	0.639	No change
27010	ILMN_2692072	Elf3	E74-like factor 3	Elf3	-1.78381	-5.87821	1	-0.0997602	0.0966	0.242	No change
27039	ILMN_2692545	Mia3	melanoma inhibitory activity 3	Mia3	-1.25808	-6.60653	1	-0.0483921	0.229	0.452	No change
27041	ILMN_2692563	Rnf149	ring finger protein 149	Gm15832	0.445559	-7.30168	1	0.0181727	0.663	0.836	No change
27042	ILMN_2692563	Rnf149	ring finger protein 149	Rnf149	0.445559	-7.30168	1	0.0181727	0.663	0.836	No change
27070	ILMN_2693022	Hhat	hedgehog acyltransferase	Hhat	-1.47501	-6.32794	1	-0.0886601	0.163	0.356	No change
27077	ILMN_2693134	Cryge	crystallin, gamma E	Cryge	0.604165	-7.21448	1	0.0315293	0.556	0.766	No change
27083	ILMN_2693205	Aspm	asp (abnormal spindle)-like, microcephaly associated (Drosophila)	Aspm	-2.13027	-5.31302	1	-0.209993	0.0518	0.149	No change
27086	ILMN_2693258	Cox20	COX20 Cox2 chaperone	Cox20	-0.874919	-7.0089	1	-0.0963433	0.397	0.637	No change
27128	ILMN_2693887	Slco6d1	solute carrier organic anion transporter family, member 6d1	Slco6d1	0.499489	-7.27488	1	0.0225021	0.625	0.813	No change
27208	ILMN_2694907	Myl1	myosin, light polypeptide 1	Myl1	1.46003	-6.34824	1	0.0879436	0.167	0.362	No change
27223	ILMN_2695098	Esrrg	estrogen-related receptor gamma	Esrrg	-0.851935	-7.02902	1	-0.0339735	0.409	0.649	No change
27240	ILMN_2695308	Spata3	spermatogenesis associated 3	Spata3	-0.259326	-7.37118	1	-0.0150861	0.799	0.909	No change
27248	ILMN_2695415	Armc9	armadillo repeat containing 9	Armc9	-1.18925	-6.68766	1	-0.117018	0.255	0.485	No change
27270	ILMN_2695883	Irf6	interferon regulatory factor 6	Irf6	2.8118	-4.07422	1	0.157454	0.0141	0.0506	No change
27272	ILMN_2695919	Ccdc150	coiled-coil domain containing 150	Ccdc150	0.0573771	-7.40529	1	0.00317684	0.955	0.983	No change
27282	ILMN_2696049	Cr2	complement receptor 2	Cr2	-0.12904	-7.39815	1	-0.00770495	0.899	0.958	No change
27356	ILMN_2697020	Prrc2c	proline-rich coiled-coil 2C	Prrc2c	-0.959621	-6.93067	1	-0.037568	0.354	0.596	No change
27370	ILMN_2697205	Astn1	astrotactin 1	Astn1	0.229031	-7.37906	1	0.0112264	0.822	0.921	No change
27375	ILMN_2697266	Alyref2	Aly/REF export factor 2	Alyref2	-2.81983	-4.05894	1	-0.158893	0.0139	0.05	No change
27394	ILMN_2697594	Dhx9	DEAH (Asp-Glu-Ala-His) box polypeptide 9	Dhx9	-0.507496	-7.27065	1	-0.0317737	0.62	0.81	No change
27411	ILMN_2697945	Ppil3	peptidylprolyl isomerase (cyclophilin)-like 3	Ppil3	-0.049245	-7.40575	1	-0.00248894	0.961	0.986	No change
27419	ILMN_2698061	Amer3	APC membrane recruitment 3	Amer3	-0.747807	-7.11406	1	-0.0414993	0.467	0.698	No change
27423	ILMN_2698137	Abl2	v-abl Abelson murine leukemia viral oncogene 2 (arg, Abelson-related gene)	Abl2	-0.266141	-7.36928	1	-0.0141353	0.794	0.907	No change
27425	ILMN_2698213	Als2cr12	amyotrophic lateral sclerosis 2 (juvenile) chromosome region, candidate 12 (human)	Als2cr12	0.493567	-7.27797	1	0.0259365	0.629	0.816	No change
27484	ILMN_2698889	Akp3	alkaline phosphatase 3, intestine, not Mn requiring	Akp3	0.722625	-7.1331	1	0.0410331	0.482	0.71	No change
27487	ILMN_2698958	Arpc2	actin related protein 2/3 complex, subunit 2	Arpc2	-0.43414	-7.30698	1	-0.0896071	0.671	0.841	No change
27501	ILMN_2699148	Olfr1412	olfactory receptor 1412	Olfr1412	-1.01593	-6.87517	1	-0.0486089	0.327	0.568	No change
27502	ILMN_2699160	Igsf8	immunoglobulin superfamily, member 8	Igsf8	0.318864	-7.3529	1	0.0192412	0.755	0.887	No change
27510	ILMN_2699257	Gdap1	ganglioside-induced differentiation-associated-protein 1	Gdap1	-0.809399	-7.06497	1	-0.0384192	0.432	0.67	No change
27512	ILMN_2699275			Ppp1r12b	-1.14501	-6.73785	1	-0.0573214	0.272	0.506	No change
27513	ILMN_2699281			Ppp1r12b	-1.93344	-5.64105	1	-0.105412	0.0741	0.196	No change
27519	ILMN_2699356			Ddx59	0.359698	-7.33821	1	0.0237248	0.725	0.871	No change
27524	ILMN_2699451	Ppp1r7	protein phosphatase 1, regulatory (inhibitor) subunit 7	Ppp1r7	1.04611	-6.84431	1	0.052049	0.314	0.554	No change
27550	ILMN_2699737	Ihh	Indian hedgehog	Ihh	2.07312	-5.40999	1	0.103674	0.0575	0.162	No change
27559	ILMN_2699921	Lactb2	lactamase, beta 2	Lactb2	0.828647	-7.04891	1	0.0413435	0.422	0.66	No change
27563	ILMN_2699974	Erbb4	erb-b2 receptor tyrosine kinase 4	Erbb4	1.1215	-6.76389	1	0.0523515	0.281	0.517	No change
27607	ILMN_2700545			Gm4852	-1.0834	-6.80511	1	-0.0541145	0.297	0.535	No change
27617	ILMN_2700685	Olfr12	olfactory receptor 12	Olfr12	0.160946	-7.39321	1	0.00672205	0.874	0.946	No change
27632	ILMN_2700886			C230024C17Rik	-1.90341	-5.68955	1	-0.102022	0.0782	0.205	No change
27721	ILMN_2702102	D630023F18Rik	RIKEN cDNA D630023F18 gene	D630023F18Rik	-0.581278	-7.22862	1	-0.0293935	0.571	0.776	No change
27743	ILMN_2702386			Cfap65	-1.35974	-6.48016	1	-0.0545066	0.196	0.406	No change
27761	ILMN_2702600	Mnda	myeloid cell nuclear differentiation antigen	Ifi211	1.04692	-6.84347	1	0.0348228	0.313	0.553	No change
27762	ILMN_2702600	Mnda	myeloid cell nuclear differentiation antigen	Ifi205	1.04692	-6.84347	1	0.0348228	0.313	0.553	No change
27809	ILMN_2703311	Olfr1410	olfactory receptor 1410	Olfr1410	-1.52747	-6.25569	1	-0.0446713	0.149	0.335	No change
27862	ILMN_2704165	Ndufs2	NADH dehydrogenase (ubiquinone) Fe-S protein 2	Ndufs2	0.377946	-7.33108	1	0.0381968	0.711	0.864	No change
27863	ILMN_2704177	Stx6	syntaxin 6	Stx6	-1.19727	-6.6784	1	-0.10634	0.252	0.481	No change
27915	ILMN_2704919	Ube2t	ubiquitin-conjugating enzyme E2T	Ube2t	-1.02776	-6.86317	1	-0.205348	0.322	0.562	No change
27975	ILMN_2705692	Cryga	crystallin, gamma A	Cryga	-0.547345	-7.24862	1	-0.0279669	0.593	0.792	No change
28041	ILMN_2706514	Bcl2	B cell leukemia/lymphoma 2	Bcl2	-0.818309	-7.05758	1	-0.0358075	0.427	0.665	No change
28056	ILMN_2706692	Col9a1	collagen, type IX, alpha 1	Col9a1	-2.19746	-5.19734	1	-0.0875616	0.0457	0.134	No change
28057	ILMN_2706693	Col9a1	collagen, type IX, alpha 1	Col9a1	1.64942	-6.08096	1	0.0610705	0.122	0.288	No change
28074	ILMN_2706938	Ppox	protoporphyrinogen oxidase	Ppox	-2.79529	-4.10559	1	-0.142713	0.0146	0.052	No change
28084	ILMN_2707071	Capn8	calpain 8	Capn8	-0.2999	-7.35912	1	-0.0141496	0.769	0.894	No change
28101	ILMN_2707273	Gin1	gypsy retrotransposon integrase 1	Gin1	-0.94208	-6.94739	1	-0.0351242	0.362	0.605	No change
28107	ILMN_2707328			1700019A02Rik	0.335657	-7.34707	1	0.0158175	0.742	0.88	No change
28120	ILMN_2707570	Chrng	cholinergic receptor, nicotinic, gamma polypeptide	Chrng	0.411228	-7.3172	1	0.0273367	0.687	0.85	No change
28182	ILMN_2708367	Aff3	AF4/FMR2 family, member 3	Aff3	-0.842287	-7.03732	1	-0.0406594	0.414	0.654	No change
28214	ILMN_2708841	Slc39a10	solute carrier family 39 (zinc transporter), member 10	Slc39a10	0.518587	-7.26468	1	0.0370932	0.612	0.805	No change
28228	ILMN_2709051	Fam126b	family with sequence similarity 126, member B	Fam126b	-0.537999	-7.25393	1	-0.0361696	0.599	0.796	No change
28395	ILMN_2711615	Il1r1	interleukin 1 receptor, type I	Il1r1	-0.295205	-7.36061	1	-0.0190911	0.772	0.896	No change
28429	ILMN_2712176	C4bp	complement component 4 binding protein	C4bp	-0.121004	-7.39923	1	-0.00561835	0.905	0.961	No change
28441	ILMN_2712472	A730013G03Rik	RIKEN cDNA A730013G03 gene	A730013G03Rik	-2.18578	-5.21758	1	-0.0900432	0.0467	0.137	No change
28485	ILMN_2713164	Lefty2	left-right determination factor 2	Lefty2	-0.548429	-7.248	1	-0.0259948	0.592	0.792	No change
28494	ILMN_2713333			Tmem163	-1.19457	-6.68152	1	-0.0580912	0.253	0.483	No change
28537	ILMN_2714026			Ccdc93	0.539157	-7.25328	1	0.0260541	0.598	0.796	No change
28556	ILMN_2714372	Cnnm3	cyclin M3	Cnnm3	-0.201398	-7.3854	1	-0.0136681	0.843	0.931	No change
28558	ILMN_2714397	Ctdsp1	CTD (carboxy-terminal domain, RNA polymerase II, polypeptide A) small phosphatase 1	Ctdsp1	-1.18466	-6.69294	1	-0.0911331	0.256	0.487	No change
28596	ILMN_2715013			Aff3	-1.10163	-6.78554	1	-0.046844	0.29	0.527	No change
28600	ILMN_2715025			Smt3h2-ps4	-1.78185	-5.88123	1	-0.0688342	0.097	0.242	No change
28636	ILMN_2715585	Cyp20a1	cytochrome P450, family 20, subfamily a, polypeptide 1	Cyp20a1	0.420711	-7.31304	1	0.0261061	0.68	0.846	No change
28669	ILMN_2716023			Col6a3	0.28106	-7.36494	1	0.0120117	0.783	0.901	No change
28681	ILMN_2716254	Neu4	sialidase 4	Neu4	-1.44814	-6.36424	1	-0.0624587	0.17	0.367	No change
28759	ILMN_2717470	Als2	amyotrophic lateral sclerosis 2 (juvenile)	Als2	2.32129	-4.9798	1	0.128253	0.0363	0.112	No change
28760	ILMN_2717470	Als2	amyotrophic lateral sclerosis 2 (juvenile)	Mpp4	2.32129	-4.9798	1	0.128253	0.0363	0.112	No change
28775	ILMN_2717690	Nif3l1	Ngg1 interacting factor 3-like 1 (S. pombe)	Nif3l1	0.132559	-7.39766	1	0.00565636	0.896	0.957	No change
28776	ILMN_2717696	Ahctf1	AT hook containing transcription factor 1	Ahctf1	2.42663	-4.79069	1	0.116936	0.0297	0.0948	No change
28786	ILMN_2717793			Gpr39	1.06102	-6.82878	1	0.0531218	0.307	0.546	No change
28794	ILMN_2717913	Ptgs2	prostaglandin-endoperoxide synthase 2	Ptgs2	-1.86015	-5.75864	1	-0.0946662	0.0845	0.218	No change
28829	ILMN_2718359	Pou2f1	POU domain, class 2, transcription factor 1	Pou2f1	-1.85693	-5.76374	1	-0.0991051	0.085	0.219	No change
28854	ILMN_2718681			Arfgef1	2.12334	-5.32486	1	0.141488	0.0525	0.15	No change
28867	ILMN_2718929			Dennd1b	-2.15296	-5.27415	1	-0.119787	0.0497	0.144	No change
28872	ILMN_2719036	Vash2	vasohibin 2	Vash2	0.0035592	-7.40704	1	0.00018302	0.997	0.999	No change
28901	ILMN_2719397			Kcnj10	-0.391998	-7.32536	1	-0.0217063	0.701	0.859	No change
28920	ILMN_2719589			Kif26b	-0.594361	-7.2206	1	-0.0205031	0.562	0.77	No change
28931	ILMN_2719794	BC003331	cDNA sequence BC003331	BC003331	-2.67719	-4.32846	1	-0.383277	0.0183	0.0633	No change
28965	ILMN_2720352	Cfhr1	complement factor H-related 1	Cfhr1	1.79612	-5.85913	1	0.0840881	0.0946	0.238	No change
28970	ILMN_2720479	Lpgat1	lysophosphatidylglycerol acyltransferase 1	Lpgat1	2.37379	-4.88598	1	0.197068	0.0328	0.103	No change
29035	ILMN_2721385	Dst	dystonin	Dst	1.77636	-5.8897	1	0.212498	0.0979	0.244	No change
29045	ILMN_2721512	Nckap5	NCK-associated protein 5	Nckap5	-0.549126	-7.2476	1	-0.0321099	0.592	0.791	No change
29047	ILMN_2721571	Slamf1	signaling lymphocytic activation molecule family member 1	Slamf1	1.73813	-5.94825	1	0.0728549	0.105	0.257	No change
29059	ILMN_2721761	Nab1	Ngfi-A binding protein 1	Nab1	-2.60553	-4.46227	1	-0.389063	0.0211	0.0711	No change
29092	ILMN_2722287	Cfh	complement component factor h	Cfh	-0.119695	-7.39939	1	-0.00689728	0.906	0.962	No change
29123	ILMN_2722704	Timm17a	translocase of inner mitochondrial membrane 17a	Timm17a	-1.57251	-6.19223	1	-0.120333	0.139	0.317	No change
29171	ILMN_2723481			AC125444.1	-1.60644	-6.14358	1	-0.0695402	0.131	0.303	No change
29193	ILMN_2723803			Serpinb12	0.0195181	-7.40684	1	0.0010657	0.985	0.994	No change
29210	ILMN_2724014	Epha4	Eph receptor A4	Epha4	0.687188	-7.15887	1	0.0337105	0.503	0.726	No change
29234	ILMN_2724303	Dtl	denticleless E3 ubiquitin protein ligase	Dtl	-1.23803	-6.63054	1	-0.116492	0.237	0.462	No change
29260	ILMN_2724643	Imp4	IMP4, U3 small nucleolar ribonucleoprotein	Imp4	-0.234246	-7.37777	1	-0.0119511	0.818	0.919	No change
29323	ILMN_2725647	Lmbrd1	LMBR1 domain containing 1	Lmbrd1	0.0135842	-7.40695	1	0.00064528	0.989	0.996	No change
29329	ILMN_2725780	Klhl20	kelch-like 20	Klhl20	0.233034	-7.37807	1	0.0107067	0.819	0.919	No change
29353	ILMN_2726109	Rbbp5	retinoblastoma binding protein 5	Rbbp5	-1.08598	-6.80236	1	-0.0453205	0.296	0.534	No change
29407	ILMN_2726961			BC035947	-0.473014	-7.28841	1	-0.0212099	0.644	0.824	No change
29408	ILMN_2726962			BC035947	-0.290921	-7.36194	1	-0.0114997	0.775	0.898	No change
29423	ILMN_2727191	Rps6kc1	ribosomal protein S6 kinase polypeptide 1	Rps6kc1	-1.67089	-6.04927	1	-0.0675423	0.117	0.28	No change
29429	ILMN_2727272	Astn1	astrotactin 1	Astn1	-0.943963	-6.94561	1	-0.0392888	0.362	0.604	No change
29436	ILMN_2727351	Nme7	NME/NM23 family member 7	Nme7	-1.6393	-6.0958	1	-0.0603283	0.124	0.291	No change
29453	ILMN_2727618	Snrpe	small nuclear ribonucleoprotein E	Snrpe	-0.837131	-7.04172	1	-0.0397458	0.417	0.656	No change
29462	ILMN_2727712	Ptpn4	protein tyrosine phosphatase, non-receptor type 4	Ptpn4	0.169861	-7.39164	1	0.00866984	0.868	0.943	No change
29526	ILMN_2728643	Slc19a3	solute carrier family 19, member 3	Slc19a3	-0.553418	-7.24513	1	-0.0220864	0.589	0.789	No change
29571	ILMN_2729316	Cd46	CD46 antigen, complement regulatory protein	Cd46	-0.22246	-7.38064	1	-0.0121434	0.827	0.923	No change
29612	ILMN_2729817	Fev	FEV (ETS oncogene family)	Fev	-0.252063	-7.37316	1	-0.0135287	0.805	0.912	No change
29643	ILMN_2730311	Pantr1	POU domain, class 3, transcription factor 3 adjacent noncoding transcript 1	Pantr1	0.334992	-7.3473	1	0.0186332	0.743	0.88	No change
29644	ILMN_2730325	Creb1	cAMP responsive element binding protein 1	Creb1	0.408822	-7.31824	1	0.0146299	0.689	0.851	No change
29675	ILMN_2730813	Nrp2	neuropilin 2	Nrp2	1.44954	-6.36236	1	0.0564314	0.17	0.366	No change
29747	ILMN_2731854	Creg2	cellular repressor of E1A-stimulated genes 2	Creg2	-0.856026	-7.02547	1	-0.0519415	0.407	0.647	No change
29754	ILMN_2731940	Eif1	eukaryotic translation initiation factor 1	Gm6428	-0.444055	-7.30239	1	-0.0670295	0.664	0.836	No change
29762	ILMN_2731963	Fmo3	flavin containing monooxygenase 3	Fmo3	-0.902416	-6.9842	1	-0.0528306	0.382	0.624	No change
29774	ILMN_2732145	Nit1	nitrilase 1	Nit1	1.15345	-6.7284	1	0.0789722	0.268	0.501	No change
29780	ILMN_2732246	Slc9a4	solute carrier family 9 (sodium/hydrogen exchanger), member 4	Slc9a4	-0.212855	-7.38287	1	-0.00852385	0.835	0.927	No change
29781	ILMN_2732249	Slc9a4	solute carrier family 9 (sodium/hydrogen exchanger), member 4	Slc9a4	0.982693	-6.90826	1	0.0534435	0.343	0.584	No change
29797	ILMN_2732430	Rgs8	regulator of G-protein signaling 8	Rgs8	-0.834959	-7.04357	1	-0.048024	0.418	0.657	No change
29870	ILMN_2733120	Lbr	lamin B receptor	Lbr	-2.60987	-4.45418	1	-0.156344	0.0209	0.0706	No change
29952	ILMN_2734168	Mcmdc2	minichromosome maintenance domain containing 2	Mcmdc2	-0.929086	-6.9596	1	-0.0369362	0.369	0.611	No change
29959	ILMN_2734263	Irf6	interferon regulatory factor 6	Irf6	-0.516127	-7.26601	1	-0.025473	0.614	0.806	No change
29967	ILMN_2734376	Fam124b	family with sequence similarity 124, member B	Fam124b	0.870091	-7.01316	1	0.0357743	0.399	0.64	No change
29978	ILMN_2734511	Ndufb3	NADH dehydrogenase (ubiquinone) 1 beta subcomplex 3	Ndufb3	-2.33689	-4.952	1	-0.157485	0.0352	0.109	No change
29979	ILMN_2734520	Lypla1	lysophospholipase 1	Lypla1	0.517138	-7.26546	1	0.0236667	0.613	0.805	No change
29987	ILMN_2734652	Plcd4	phospholipase C, delta 4	Plcd4	2.69642	-4.29236	1	0.250529	0.0177	0.0613	No change
30027	ILMN_2735084	Acadl	acyl-Coenzyme A dehydrogenase, long-chain	Acadl	-0.488119	-7.28078	1	-0.018189	0.633	0.818	No change
30052	ILMN_2735449	Cfhr1	complement factor H-related 1	Cfhr1	0.16211	-7.39301	1	0.00526031	0.874	0.945	No change
30070	ILMN_2735735	Cspp1	centrosome and spindle pole associated protein 1	Cspp1	0.699729	-7.14989	1	0.0805339	0.496	0.721	No change
30081	ILMN_2735940	Gdap1	ganglioside-induced differentiation-associated-protein 1	Gdap1	0.938958	-6.95034	1	0.0540757	0.364	0.606	No change
30171	ILMN_2737157	Cxcr2	chemokine (C-X-C motif) receptor 2	Cxcr2	-1.17267	-6.70665	1	-0.0532373	0.261	0.492	No change
30195	ILMN_2737444			Ptgs2os	0.453076	-7.29813	1	0.0247492	0.658	0.833	No change
30212	ILMN_2737697	Thsd7b	thrombospondin, type I, domain containing 7B	Thsd7b	-0.0243082	-7.40673	1	-0.00156274	0.981	0.993	No change
30229	ILMN_2737878	Cab39	calcium binding protein 39	Cab39	0.500282	-7.27446	1	0.0262988	0.625	0.813	No change
30246	ILMN_2738031	Diexf	digestive organ expansion factor homolog (zebrafish)	Diexf	-2.34091	-4.94485	1	-0.189993	0.0349	0.108	No change
30253	ILMN_2738146	Lix1	limb and CNS expressed 1	Gm11578	-0.702528	-7.14786	1	-0.0384738	0.494	0.719	No change
30288	ILMN_2738738			Gm7493	-1.43074	-6.38748	1	-0.0928294	0.175	0.374	No change
30293	ILMN_2738738			Gm10171	-1.43074	-6.38748	1	-0.0928294	0.175	0.374	No change
30298	ILMN_2738837	Nif3l1	Ngg1 interacting factor 3-like 1 (S. pombe)	Nif3l1	-2.20907	-5.17718	1	-0.165288	0.0448	0.132	No change
30344	ILMN_2739452			5033417F24Rik	-1.56715	-6.19985	1	-0.0682281	0.14	0.319	No change
30368	ILMN_2739797	Olfr427	olfactory receptor 427	Olfr427	-0.730928	-7.12689	1	-0.0315284	0.477	0.706	No change
30399	ILMN_2740199	Pign	phosphatidylinositol glycan anchor biosynthesis, class N	Pign	0.950985	-6.93893	1	0.0358416	0.358	0.6	No change
30426	ILMN_2740461	Mettl13	methyltransferase like 13	Mettl13	-2.81838	-4.0617	1	-0.12343	0.0139	0.0501	No change
30433	ILMN_2740558	Prex2	phosphatidylinositol-3,4,5-trisphosphate-dependent Rac exchange factor 2	Prex2	-1.46325	-6.34389	1	-0.0506653	0.166	0.36	No change
30441	ILMN_2740678	Slamf6	SLAM family member 6	Slamf6	-0.316728	-7.35362	1	-0.0160089	0.756	0.888	No change
30476	ILMN_2741117	Ankrd23	ankyrin repeat domain 23	Gm42417	-2.09763	-5.36858	1	-0.153087	0.055	0.156	No change
30477	ILMN_2741117	Ankrd23	ankyrin repeat domain 23	Ankrd23	-2.09763	-5.36858	1	-0.153087	0.055	0.156	No change
30485	ILMN_2741201	Il17f	interleukin 17F	Il17f	0.645385	-7.18771	1	0.0287882	0.529	0.747	No change
30529	ILMN_2741738	Desi2	desumoylating isopeptidase 2	Desi2	-2.1186	-5.33293	1	-0.183644	0.0529	0.151	No change
30531	ILMN_2741765	Dst	dystonin	Dst	0.985238	-6.90576	1	0.0446626	0.342	0.583	No change
30614	ILMN_2742739	Fam174a	family with sequence similarity 174, member A	Fam174a	-0.92214	-6.96607	1	-0.0457967	0.372	0.614	No change
30664	ILMN_2743541			1700112H15Rik	-1.6047	-6.1461	1	-0.0820678	0.131	0.304	No change
30690	ILMN_2743945	Cflar	CASP8 and FADD-like apoptosis regulator	Cflar	-1.34457	-6.49949	1	-0.0528282	0.201	0.413	No change
30693	ILMN_2743991	Gorab	golgin, RAB6-interacting	Gorab	-1.95481	-5.60627	1	-0.146717	0.0713	0.191	No change
30732	ILMN_2744399	Eif5b	eukaryotic translation initiation factor 5B	Eif5b	-0.520126	-7.26384	1	-0.022478	0.611	0.804	No change
30757	ILMN_2744693	Ufc1	ubiquitin-fold modifier conjugating enzyme 1	Ufc1	-1.06908	-6.82031	1	-0.0441065	0.304	0.542	No change
30765	ILMN_2744816	Pogk	pogo transposable element with KRAB domain	Pogk	0.585433	-7.22609	1	0.0397751	0.568	0.775	No change
30909	ILMN_2746718	Ccnt2	cyclin T2	Ccnt2	1.43166	-6.38626	1	0.075497	0.175	0.374	No change
30922	ILMN_2746842	Mgat4a	mannoside acetylglucosaminyltransferase 4, isoenzyme A	Mgat4a	-1.88637	-5.71686	1	-0.0652821	0.0806	0.21	No change
30953	ILMN_2747255	Boll	bol, boule-like (Drosophila)	Boll	2.69793	-4.28952	1	0.290372	0.0176	0.0612	No change
30966	ILMN_2747456	Ivns1abp	influenza virus NS1A binding protein	Ivns1abp	0.148315	-7.3953	1	0.0161734	0.884	0.951	No change
30997	ILMN_2747839	2310035C23Rik	RIKEN cDNA 2310035C23 gene	2310035C23Rik	-0.84111	-7.03833	1	-0.0466809	0.415	0.654	No change
31012	ILMN_2748070			Rpl27-ps1	-2.59655	-4.47894	1	-0.126594	0.0214	0.0722	No change
31021	ILMN_2748129	Cflar	CASP8 and FADD-like apoptosis regulator	Cflar	-1.49516	-6.3004	1	-0.0555878	0.158	0.348	No change
31048	ILMN_2748427	Cdh20	cadherin 20	Cdh20	0.637871	-7.19271	1	0.0239902	0.534	0.75	No change
31058	ILMN_2748690	Actr3	ARP3 actin-related protein 3	Actr3	-0.233943	-7.37785	1	-0.0117495	0.818	0.919	No change
31086	ILMN_2749063			Dock10	0.705882	-7.14543	1	0.0283682	0.492	0.717	No change
31147	ILMN_2749909	Serpinb5	serine (or cysteine) peptidase inhibitor, clade B, member 5	Serpinb5	-1.40271	-6.42449	1	-0.0469933	0.183	0.387	No change
31189	ILMN_2750431	Dst	dystonin	Dst	0.516747	-7.26568	1	0.0260455	0.614	0.805	No change
31206	ILMN_2750778	Rabgap1l	RAB GTPase activating protein 1-like	Rabgap1l	-2.21723	-5.16299	1	-0.147357	0.0441	0.131	No change
31236	ILMN_2751129	Ncf2	neutrophil cytosolic factor 2	Ncf2	-1.32346	-6.52614	1	-0.0510659	0.207	0.422	No change
31261	ILMN_2751471	Mfsd4a	major facilitator superfamily domain containing 4A	Mfsd4a	-1.10753	-6.77914	1	-0.0573461	0.287	0.524	No change
31276	ILMN_2751611	Olfr419	olfactory receptor 419	Olfr419	-0.78308	-7.08638	1	-0.0519833	0.447	0.682	No change
31280	ILMN_2751680	Nr5a2	nuclear receptor subfamily 5, group A, member 2	Nr5a2	0.163348	-7.3928	1	0.00798009	0.873	0.945	No change
31284	ILMN_2751761	Nucks1	nuclear casein kinase and cyclin-dependent kinase substrate 1	Nucks1	-0.426662	-7.31037	1	-0.024533	0.676	0.844	No change
31287	ILMN_2751794			A030005K14Rik	0.811827	-7.06297	1	0.0444968	0.431	0.669	No change
31293	ILMN_2751837	Aox4	aldehyde oxidase 4	Aox4	0.222302	-7.38068	1	0.0112291	0.827	0.923	No change
31322	ILMN_2752338			Abca12	-1.13641	-6.74742	1	-0.0452299	0.275	0.51	No change
31334	ILMN_2752489	Rab17	RAB17, member RAS oncogene family	Rab17	-0.22457	-7.38014	1	-0.0111899	0.826	0.922	No change
31335	ILMN_2752490	Rab17	RAB17, member RAS oncogene family	Rab17	0.517829	-7.26509	1	0.0315823	0.613	0.805	No change
31349	ILMN_2752702	Klhl12	kelch-like 12	Klhl12	-1.48636	-6.31247	1	-0.178762	0.16	0.351	No change
31359	ILMN_2752808	Inpp4a	inositol polyphosphate-4-phosphatase, type I	Inpp4a	-0.523471	-7.26201	1	-0.0212171	0.609	0.802	No change
31394	ILMN_2753233	Uhmk1	U2AF homology motif (UHM) kinase 1	Uhmk1	-2.43421	-4.77696	1	-0.156527	0.0293	0.0936	No change
31395	ILMN_2753234	Uhmk1	U2AF homology motif (UHM) kinase 1	Uhmk1	-1.94622	-5.62028	1	-0.110193	0.0725	0.193	No change
31427	ILMN_2753643	Asnsd1	asparagine synthetase domain containing 1	Asnsd1	0.75221	-7.11067	1	0.0292073	0.465	0.696	No change
31443	ILMN_2753887	Cspp1	centrosome and spindle pole associated protein 1	Cspp1	0.381508	-7.32965	1	0.0163427	0.709	0.863	No change
31456	ILMN_2754041	Nphs2	nephrosis 2, podocin	Nphs2	-0.494769	-7.27734	1	-0.0295252	0.629	0.816	No change
31474	ILMN_2754220	Tor1aip2	torsin A interacting protein 2	Tor1aip2	-1.70092	-6.00447	1	-0.139158	0.112	0.269	No change
31513	ILMN_2754698	Cd84	CD84 antigen	Cd84	-1.2564	-6.60855	1	-0.0778529	0.23	0.453	No change
31515	ILMN_2754718	Ugt1a9	UDP glucuronosyltransferase 1 family, polypeptide A9	Ugt1a9	-0.0697788	-7.40445	1	-0.00214338	0.945	0.979	No change
31538	ILMN_2755179	Stum	mechanosensory transduction mediator	Stum	-0.212154	-7.38303	1	-0.0097823	0.835	0.927	No change
31543	ILMN_2755241	Nuf2	NUF2, NDC80 kinetochore complex component	Nuf2	0.34513	-7.34365	1	0.0186664	0.735	0.877	No change
31631	ILMN_2756350	Fbxo28	F-box protein 28	Fbxo28	1.32891	-6.51928	1	0.0515098	0.206	0.42	No change
31654	ILMN_2756658	Pdcd5	programmed cell death 5	Pdcd5-ps	1.37881	-6.45562	1	0.199227	0.19	0.397	No change
31659	ILMN_2756696	2017-09-02	septin 2	2017-09-02	0.746541	-7.11503	1	0.0395058	0.468	0.699	No change
31686	ILMN_2757133	Crygb	crystallin, gamma B	Crygb	-2.50024	-4.65659	1	-0.143999	0.0258	0.0842	No change
31711	ILMN_2757617	Il1rl1	interleukin 1 receptor-like 1	Il1rl1	-0.839863	-7.03939	1	-0.0323562	0.415	0.655	No change
31712	ILMN_2757625	Cyp20a1	cytochrome P450, family 20, subfamily a, polypeptide 1	Cyp20a1	-0.0672394	-7.40463	1	-0.00315273	0.947	0.98	No change
31722	ILMN_2757763	Cnih4	cornichon family AMPA receptor auxiliary protein 4	Cnih4	0.332421	-7.34821	1	0.0126407	0.745	0.881	No change
31724	ILMN_2757778	Olfr1413	olfactory receptor 1413	Olfr1413	1.28727	-6.57102	1	0.0518843	0.219	0.439	No change
31748	ILMN_2758085	Olfr429	olfactory receptor 429	Olfr429	-0.308781	-7.35625	1	-0.0140524	0.762	0.891	No change
31767	ILMN_2758353	Gm1818	predicted gene 1818	Tfb2m	-1.1702	-6.70946	1	-0.0499903	0.262	0.493	No change
31874	ILMN_2759235	Rpl28	ribosomal protein L28	Rpl28-ps1	-1.04784	-6.84251	1	-0.126033	0.313	0.553	No change
31914	ILMN_2759868	R3hdm1	R3H domain containing 1	R3hdm1	1.75089	-5.9288	1	0.171685	0.102	0.252	No change
31964	ILMN_2760450	Tfap2b	transcription factor AP-2 beta	Tfap2b	-2.1637	-5.25568	1	-0.0976077	0.0487	0.141	No change
32031	ILMN_2761495	Adora1	adenosine A1 receptor	Mybph	0.114713	-7.40002	1	0.00565368	0.91	0.963	No change
32062	ILMN_2762109	Pkp1	plakophilin 1	Pkp1	0.0277277	-7.40664	1	0.0011835	0.978	0.992	No change
32078	ILMN_2762418	Dhx9	DEAH (Asp-Glu-Ala-His) box polypeptide 9	Dhx9	0.436483	-7.3059	1	0.0197759	0.669	0.84	No change
32094	ILMN_2762721	Pigm	phosphatidylinositol glycan anchor biosynthesis, class M	Pigm	-1.37825	-6.45634	1	-0.0591939	0.19	0.397	No change
32168	ILMN_2763951	Zfand2b	zinc finger, AN1 type domain 2B	Zfand2b	-1.53553	-6.24443	1	-0.108888	0.147	0.331	No change
32226	ILMN_2764974	Ccdc121	coiled-coil domain containing 121	Ccdc121	-1.78797	-5.87176	1	-0.106996	0.0959	0.24	No change
32303	ILMN_2766338	Rbbp5	retinoblastoma binding protein 5	Rbbp5	-1.38735	-6.44455	1	-0.0687166	0.188	0.393	No change
32327	ILMN_2766737	Nrp2	neuropilin 2	Nrp2	-1.27351	-6.58784	1	-0.0697897	0.224	0.445	No change
32344	ILMN_2767039	2310007B03Rik	RIKEN cDNA 2310007B03 gene	2310007B03Rik	-0.959864	-6.93043	1	-0.0438759	0.354	0.596	No change
32358	ILMN_2767322	Pcmtd1	protein-L-isoaspartate (D-aspartate) O-methyltransferase domain containing 1	Pcmtd1	-0.896358	-6.9897	1	-0.0617669	0.386	0.628	No change
32385	ILMN_2767905	Clk1	CDC-like kinase 1	Clk1	1.40854	-6.41684	1	0.0566659	0.181	0.384	No change
32403	ILMN_2768325	Cks2	CDC28 protein kinase regulatory subunit 2	Gm15452	-2.43847	-4.76923	1	-0.133243	0.029	0.093	No change
32413	ILMN_2768587	Bmpr2	bone morphogenetic protein receptor, type II (serine/threonine kinase)	Bmpr2	2.00531	-5.52326	1	0.0937808	0.0651	0.178	No change
32452	ILMN_2769151	Olfr1406	olfactory receptor 1406	Olfr1406	0.427328	-7.31007	1	0.0166475	0.676	0.843	No change
32464	ILMN_2769261	Ercc5	excision repair cross-complementing rodent repair deficiency, complementation group 5	Ercc5	-2.68329	-4.31703	1	-0.321686	0.0181	0.0626	No change
32472	ILMN_2769409	Serpinb3c	serine (or cysteine) peptidase inhibitor, clade B, member 3C	Serpinb3c	0.7395	-7.12041	1	0.0360915	0.472	0.702	No change
32497	ILMN_2769777	Msc	musculin	Msc	-0.932767	-6.95616	1	-0.0393212	0.367	0.609	No change
32503	ILMN_2769843	Tmbim1	transmembrane BAX inhibitor motif containing 1	Tmbim1	-1.37408	-6.46173	1	-0.0548824	0.192	0.399	No change
32514	ILMN_2769971	Neurl3	neuralized E3 ubiquitin protein ligase 3	Neurl3	-0.0349123	-7.4064	1	-0.00169715	0.973	0.99	No change
32561	ILMN_2770659	Lhx4	LIM homeobox protein 4	Lhx4	-0.351756	-7.3412	1	-0.0126087	0.73	0.874	No change
32582	ILMN_2770901	Myoc	myocilin	Myoc	0.546279	-7.24923	1	0.0333919	0.594	0.792	No change
32615	ILMN_2771342	Fcer1a	Fc receptor, IgE, high affinity I, alpha polypeptide	Fcer1a	-1.04955	-6.84074	1	-0.0399657	0.312	0.552	No change
32627	ILMN_2771458	Olfr421-ps1	olfactory receptor 421, pseudogene 1	Olfr421-ps1	0.488258	-7.28071	1	0.0269642	0.633	0.818	No change
32644	ILMN_2771754	Fh1	fumarate hydratase 1	Fh1	-1.92104	-5.66114	1	-0.208998	0.0758	0.2	No change
32673	ILMN_2772117	Itln1	intelectin 1 (galactofuranose binding)	Itln1	-0.245991	-7.37477	1	-0.0141086	0.809	0.915	No change
32698	ILMN_2772482	Crygd	crystallin, gamma D	Crygd	0.698322	-7.1509	1	0.0337676	0.497	0.721	No change
32729	ILMN_2772950			2310016D23Rik	0.649701	-7.18481	1	0.0280019	0.527	0.745	No change
32761	ILMN_2773330	Casq1	calsequestrin 1	Casq1	-0.0468309	-7.40588	1	-0.00180968	0.963	0.986	No change
32797	ILMN_2773879	Inpp4a	inositol polyphosphate-4-phosphatase, type I	Inpp4a	0.525237	-7.26104	1	0.0247307	0.608	0.801	No change
32827	ILMN_2774206	F13b	coagulation factor XIII, beta subunit	F13b	0.772238	-7.09502	1	0.0346082	0.453	0.688	No change
32915	ILMN_2775307	Lamc2	laminin, gamma 2	Lamc2	-0.0578803	-7.40526	1	-0.00264369	0.955	0.983	No change
32921	ILMN_2775402	Shisa4	shisa family member 4	Shisa4	-0.470015	-7.28989	1	-0.0274634	0.646	0.825	No change
32947	ILMN_2775813	Dusp12	dual specificity phosphatase 12	Dusp12	-0.78767	-7.0827	1	-0.035765	0.444	0.68	No change
32953	ILMN_2775957	Apoa2	apolipoprotein A-II	Apoa2	-2.15538	-5.26999	1	-0.112032	0.0494	0.143	No change
32955	ILMN_2775965	Olfr1408	olfactory receptor 1408	Olfr1408	1.38855	-6.44298	1	0.0588015	0.187	0.393	No change
32960	ILMN_2776047	En1	engrailed 1	En1	-2.39355	-4.85045	1	-0.113179	0.0316	0.0998	No change
32962	ILMN_2776066	Chml	choroideremia-like	Chml	-1.36724	-6.47054	1	-0.0695255	0.194	0.402	No change
33007	ILMN_2776630	Olfr1404	olfactory receptor 1404	Olfr1404	0.421851	-7.31253	1	0.016179	0.68	0.846	No change
33025	ILMN_2776911	Mob4	MOB family member 4, phocein	Mob4	-2.54258	-4.5788	1	-0.189292	0.0238	0.0787	No change
33049	ILMN_2777226	Ren1	renin 1 structural	Ren1	-1.32785	-6.52062	1	-0.0652882	0.206	0.42	No change
33075	ILMN_2777543	Dst	dystonin	Dst	-0.915583	-6.97214	1	-0.0366515	0.376	0.617	No change
33087	ILMN_2777722	Kdm5b	lysine (K)-specific demethylase 5B	Kdm5b	-2.48237	-4.68928	1	-0.180679	0.0267	0.0867	No change
33092	ILMN_2777798			Ptp4a1	0.288927	-7.36256	1	0.0114228	0.777	0.898	No change
33111	ILMN_2778181	Plekha6	pleckstrin homology domain containing, family A member 6	Plekha6	-2.21469	-5.1674	1	-0.135808	0.0443	0.131	No change
33122	ILMN_2778438	Vwc2l	von Willebrand factor C domain-containing protein 2-like	Vwc2l	0.561004	-7.24071	1	0.0279497	0.584	0.786	No change
33178	ILMN_2781178	Ccl20	chemokine (C-C motif) ligand 20	Ccl20	0.603959	-7.21461	1	0.0290725	0.556	0.766	No change
33180	ILMN_2781353	Ush2a	Usher syndrome 2A	Ush2a	-1.13972	-6.74375	1	-0.123554	0.274	0.508	No change
33202	ILMN_2782061	Slc4a3	solute carrier family 4 (anion exchanger), member 3	Slc4a3	-2.54792	-4.56895	1	-0.189916	0.0235	0.078	No change
33217	ILMN_2782794	C4bp	complement component 4 binding protein	C4bp	0.140681	-7.39648	1	0.00845464	0.89	0.954	No change
33248	ILMN_2784230	St8sia4	ST8 alpha-N-acetyl-neuraminide alpha-2,8-sialyltransferase 4	St8sia4	-1.12489	-6.76016	1	-0.0408303	0.28	0.515	No change
33253	ILMN_2784446	Sox17	SRY (sex determining region Y)-box 17	Sox17	1.32541	-6.52368	1	0.074372	0.207	0.421	No change
33353	ILMN_2789925	Espnl	espin-like	Espnl	-0.760819	-7.10399	1	-0.0357976	0.46	0.692	No change
33362	ILMN_2790188	Fam135a	family with sequence similarity 135, member A	Fam135a	0.87013	-7.01313	1	0.0680074	0.399	0.64	No change
33375	ILMN_2790735	Rbbp5	retinoblastoma binding protein 5	Rbbp5	-2.66203	-4.35687	1	-0.178634	0.0189	0.0649	No change
33414	ILMN_2792599	Stat4	signal transducer and activator of transcription 4	Stat4	0.80746	-7.06657	1	0.0361279	0.433	0.671	No change
33441	ILMN_2793827	2017-03-04	membrane-associated ring finger (C3HC4) 4	2017-03-04	1.47241	-6.33147	1	0.0674989	0.164	0.357	No change
33472	ILMN_2795178	Rftn2	raftlin family member 2	Rftn2	-2.45939	-4.73121	1	-0.143025	0.0279	0.09	No change
33473	ILMN_2795189	Pdc	phosducin	Pdc	0.28692	-7.36317	1	0.0128143	0.778	0.899	No change
33544	ILMN_2798606	Kcnq5	potassium voltage-gated channel, subfamily Q, member 5	Kcnq5	0.353394	-7.34059	1	0.0194648	0.729	0.874	No change
33590	ILMN_2800813	Coq8a	coenzyme Q8A	Coq8a	-1.94135	-5.6282	1	-0.0916288	0.0731	0.194	No change
33624	ILMN_2802687	Col5a2	collagen, type V, alpha 2	Col5a2	0.0442323	-7.406	1	0.00188838	0.965	0.987	No change
33629	ILMN_2802928	Sbspon	somatomedin B and thrombospondin, type 1 domain containing	Sbspon	-1.64998	-6.08013	1	-0.0795722	0.122	0.287	No change
33653	ILMN_2804091	Rdh10	retinol dehydrogenase 10 (all-trans)	Rdh10	-0.0111509	-7.40698	1	-0.00048156	0.991	0.996	No change
33656	ILMN_2804166	Igsf9	immunoglobulin superfamily, member 9	Igsf9	0.384641	-7.32838	1	0.0268942	0.706	0.862	No change
33722	ILMN_2806976	Serpinc1	serine (or cysteine) peptidase inhibitor, clade C (antithrombin), member 1	Serpinc1	-1.18975	-6.68709	1	-0.0580714	0.254	0.485	No change
33768	ILMN_2809998	Cnih3	cornichon family AMPA receptor auxiliary protein 3	Cnih3	-0.883522	-7.00125	1	-0.0398037	0.392	0.633	No change
33818	ILMN_2812926	Slc30a10	solute carrier family 30, member 10	Slc30a10	-0.142692	-7.39617	1	-0.00827012	0.889	0.953	No change
33823	ILMN_2813203	Nr5a2	nuclear receptor subfamily 5, group A, member 2	Nr5a2	-1.88947	-5.7119	1	-0.0938622	0.0802	0.209	No change
33843	ILMN_2814333	Eif2d	eukaryotic translation initiation factor 2D	Eif2d	-1.17992	-6.69838	1	-0.075767	0.258	0.489	No change
33864	ILMN_2815545	Kansl3	KAT8 regulatory NSL complex subunit 3	Kansl3	-0.350993	-7.34148	1	-0.0221243	0.731	0.874	No change
33890	ILMN_2817329	Mpz	myelin protein zero	Mpz	0.630041	-7.19787	1	0.0242757	0.539	0.754	No change
33900	ILMN_2817960	Fastkd2	FAST kinase domains 2	Fastkd2	2.09841	-5.36724	1	0.0781045	0.0549	0.156	No change
33915	ILMN_2818964	Dusp10	dual specificity phosphatase 10	Dusp10	0.0875992	-7.40295	1	0.00349285	0.931	0.973	No change
34012	ILMN_2823980	Lmx1a	LIM homeobox transcription factor 1 alpha	Lmx1a	1.03758	-6.85311	1	0.0478704	0.317	0.558	No change
34018	ILMN_2824178	Serpinb3c	serine (or cysteine) peptidase inhibitor, clade B, member 3C	Serpinb3c	-1.567	-6.20006	1	-0.0770923	0.14	0.319	No change
34027	ILMN_2824741	Vsig8	V-set and immunoglobulin domain containing 8	Vsig8	-0.761486	-7.10347	1	-0.0318984	0.459	0.692	No change
34051	ILMN_2825496	Ccdc185	coiled-coil domain containing 185	Ccdc185	1.54691	-6.22846	1	0.127409	0.145	0.327	No change
34057	ILMN_2825848	Mfsd9	major facilitator superfamily domain containing 9	Mfsd9	-1.70587	-5.99704	1	-0.0745192	0.111	0.268	No change
34058	ILMN_2825866	Dnm3os	dynamin 3, opposite strand	Dnm3os	2.02057	-5.49794	1	0.0836024	0.0633	0.174	No change
34115	ILMN_2828172	Cd247	CD247 antigen	Cd247	-0.199751	-7.38575	1	-0.00747727	0.845	0.931	No change
34137	ILMN_2829171	Hnrnpf	heterogeneous nuclear ribonucleoprotein F	Gm6430	2.79567	-4.10486	1	0.253327	0.0146	0.052	No change
34170	ILMN_2830666	9130409I23Rik	RIKEN cDNA 9130409I23 gene	9130409I23Rik	0.830296	-7.04752	1	0.0275065	0.421	0.659	No change
34190	ILMN_2831407	Brinp3	bone morphogenetic protein/retinoic acid inducible neural specific 3	Brinp3	0.32097	-7.35218	1	0.016695	0.753	0.886	No change
34234	ILMN_2833652	Cr2	complement receptor 2	Cr2	-1.13253	-6.75173	1	-0.0582173	0.277	0.512	No change
34235	ILMN_2833703	Slc26a9	solute carrier family 26, member 9	Slc26a9	-0.0929734	-7.40243	1	-0.00384555	0.927	0.971	No change
34254	ILMN_2834563	Serpinb11	serine (or cysteine) peptidase inhibitor, clade B (ovalbumin), member 11	Serpinb11	-0.387932	-7.32704	1	-0.0198468	0.704	0.86	No change
34280	ILMN_2835384			Kif26b	0.695622	-7.15285	1	0.0347273	0.498	0.723	No change
34290	ILMN_2835807	Khdc1c	KH domain containing 1C	Khdc1c	-0.0555576	-7.4054	1	-0.00237163	0.956	0.984	No change
34344	ILMN_2837969	Serpinb3a	serine (or cysteine) peptidase inhibitor, clade B (ovalbumin), member 3A	Serpinb3a	-0.347158	-7.3429	1	-0.016649	0.734	0.876	No change
34402	ILMN_2841032	Gpatch2	G patch domain containing 2	Gpatch2	2.31076	-4.9985	1	0.186293	0.037	0.113	No change
34416	ILMN_2841753	Lrrfip1	leucine rich repeat (in FLII) interacting protein 1	Lrrfip1	-2.29781	-5.02145	1	-0.122897	0.0379	0.116	No change
34446	ILMN_2843698	Smarcal1	SWI/SNF related matrix associated, actin dependent regulator of chromatin, subfamily a-like 1	Smarcal1	-1.51053	-6.27921	1	-0.131571	0.154	0.341	No change
34469	ILMN_2844963	Nos1ap	nitric oxide synthase 1 (neuronal) adaptor protein	Nos1ap	-0.260246	-7.37093	1	-0.0164787	0.799	0.909	No change
34502	ILMN_2846297	3110035E14Rik	RIKEN cDNA 3110035E14 gene	3110035E14Rik	-2.55665	-4.55284	1	-0.241593	0.0231	0.077	No change
34509	ILMN_2846636	Olfr248	olfactory receptor 248	Olfr248	-0.244611	-7.37513	1	-0.0122772	0.81	0.915	No change
34515	ILMN_2846812	Sp100	nuclear antigen Sp100	Sp100	-1.96134	-5.5956	1	-0.0652229	0.0705	0.189	No change
34544	ILMN_2848288	Lonrf2	LON peptidase N-terminal domain and ring finger 2	Lonrf2	0.856185	-7.02533	1	0.0324828	0.407	0.647	No change
34575	ILMN_2850233	Elf3	E74-like factor 3	Elf3	0.0826129	-7.4034	1	0.00471586	0.935	0.974	No change
34706	ILMN_2857095			9630028B13Rik	-0.347062	-7.34294	1	-0.0268361	0.734	0.876	No change
34711	ILMN_2857570	Rpl29	ribosomal protein L29	Gm5561	-1.57679	-6.18614	1	-0.123321	0.138	0.315	No change
34739	ILMN_2858462	Zfp142	zinc finger protein 142	Zfp142	-0.124272	-7.3988	1	-0.00618007	0.903	0.96	No change
34787	ILMN_2860656	Pard3b	par-3 family cell polarity regulator beta	Pard3b	-1.24782	-6.61885	1	-0.0862743	0.233	0.457	No change
34819	ILMN_2862009	Olfr433	olfactory receptor 433	Olfr433	1.31142	-6.54117	1	0.0484843	0.211	0.428	No change
34820	ILMN_2862026	Ccdc190	coiled-coil domain containing 190	Ccdc190	-1.37453	-6.46115	1	-0.0581736	0.191	0.399	No change
34858	ILMN_2863390	Fcer1a	Fc receptor, IgE, high affinity I, alpha polypeptide	Fcer1a	0.608578	-7.21169	1	0.0280878	0.553	0.764	No change
34865	ILMN_2863674	Myog	myogenin	Myog	0.239756	-7.37638	1	0.0148244	0.814	0.917	No change
34870	ILMN_2863903	Rnf25	ring finger protein 25	Rnf25	2.76205	-4.1686	1	0.286074	0.0155	0.0549	No change
34878	ILMN_2864290	Fam126b	family with sequence similarity 126, member B	Fam126b	-1.39966	-6.42849	1	-0.112994	0.184	0.388	No change
34884	ILMN_2864559	Fmo9	flavin containing monooxygenase 9	Fmo9	-0.300344	-7.35898	1	-0.0228494	0.768	0.894	No change
34892	ILMN_2864913	Hhat	hedgehog acyltransferase	Hhat	-1.00645	-6.88471	1	-0.0597536	0.332	0.573	No change
34974	ILMN_2869139	A130010J15Rik	RIKEN cDNA A130010J15 gene	A130010J15Rik	-2.19444	-5.20258	1	-0.164442	0.046	0.135	No change
34996	ILMN_2870522	Plekha6	pleckstrin homology domain containing, family A member 6	Plekha6	0.843522	-7.03626	1	0.04356	0.413	0.653	No change
35024	ILMN_2871767	Aqp12	aquaporin 12	Aqp12	-1.2319	-6.63782	1	-0.0641438	0.239	0.465	No change
35069	ILMN_2873522	Exo1	exonuclease 1	Exo1	0.301551	-7.3586	1	0.0104311	0.768	0.893	No change
35091	ILMN_2874422	Angptl1	angiopoietin-like 1	Angptl1	-2.76724	-4.15877	1	-0.138666	0.0154	0.0545	No change
35096	ILMN_2874631	D1Pas1	DNA segment, Chr 1, Pasteur Institute 1	D1Pas1	2.41925	-4.80406	1	0.188097	0.0301	0.0959	No change
35101	ILMN_2874853	Eef1b2	eukaryotic translation elongation factor 1 beta 2	Snora41	-1.46896	-6.33616	1	-0.311102	0.164	0.358	No change
35102	ILMN_2874853	Eef1b2	eukaryotic translation elongation factor 1 beta 2	Gm27390	-1.46896	-6.33616	1	-0.311102	0.164	0.358	No change
35103	ILMN_2874853	Eef1b2	eukaryotic translation elongation factor 1 beta 2	Eef1b2	-1.46896	-6.33616	1	-0.311102	0.164	0.358	No change
35104	ILMN_2874853	Eef1b2	eukaryotic translation elongation factor 1 beta 2	Gm26457	-1.46896	-6.33616	1	-0.311102	0.164	0.358	No change
35146	ILMN_2876971	Fam72a	family with sequence similarity 72, member A	Fam72a	-0.0658916	-7.40473	1	-0.0023137	0.948	0.98	No change
35147	ILMN_2876973	Fam72a	family with sequence similarity 72, member A	Fam72a	0.16921	-7.39176	1	0.0101595	0.868	0.943	No change
35162	ILMN_2877527	Mdm4	transformed mouse 3T3 cell double minute 4	Mdm4	-0.223347	-7.38043	1	-0.0119835	0.827	0.923	No change
35242	ILMN_2880714	Klhdc8a	kelch domain containing 8A	Klhdc8a	-0.975816	-6.91499	1	-0.0437966	0.346	0.588	No change
35268	ILMN_2881810	Gm7609	predicted pseudogene 7609	Gm7609	-0.646747	-7.1868	1	-0.0927243	0.528	0.746	No change
35288	ILMN_2883164	Serpine2	serine (or cysteine) peptidase inhibitor, clade E, member 2	Serpine2	-2.28998	-5.0353	1	-0.101156	0.0385	0.117	No change
35315	ILMN_2884655	Crygd	crystallin, gamma D	Crygd	1.43622	-6.38019	1	0.0613532	0.173	0.372	No change
35320	ILMN_2884869	Ralgps2	Ral GEF with PH domain and SH3 binding motif 2	Ralgps2	1.72996	-5.96066	1	0.218214	0.106	0.259	No change
35357	ILMN_2886947	Yod1	YOD1 deubiquitinase	Yod1	1.84071	-5.78936	1	0.0944948	0.0874	0.224	No change
35368	ILMN_2887381	Ncf2	neutrophil cytosolic factor 2	Ncf2	0.328721	-7.34951	1	0.011735	0.747	0.883	No change
35413	ILMN_2889899	Colgalt2	collagen beta(1-O)galactosyltransferase 2	Colgalt2	-2.30906	-5.00152	1	-0.0989446	0.0371	0.114	No change
35420	ILMN_2890145	Fam163a	family with sequence similarity 163, member A	Fam163a	0.666639	-7.17326	1	0.024433	0.516	0.736	No change
35421	ILMN_2890284	Cnot11	CCR4-NOT transcription complex, subunit 11	Cnot11	-2.30122	-5.01542	1	-0.212032	0.0377	0.115	No change
35505	ILMN_2894355	Prox1	prospero homeobox 1	Prox1	-0.934993	-6.95407	1	-0.045252	0.366	0.608	No change
35544	ILMN_2895546	Defb41	defensin beta 41	Defb41	-2.30596	-5.00701	1	-0.125574	0.0373	0.114	No change
35561	ILMN_2896248	F13b	coagulation factor XIII, beta subunit	F13b	0.952579	-6.93741	1	0.0553752	0.357	0.599	No change
35599	ILMN_2897891	Rgs1	regulator of G-protein signaling 1	Rgs1	1.11505	-6.77095	1	0.0484193	0.284	0.52	No change
35605	ILMN_2898440	Epb41l5	erythrocyte membrane protein band 4.1 like 5	Epb41l5	-1.16018	-6.72082	1	-0.129194	0.266	0.498	No change
35616	ILMN_2898924	Kcnj14	potassium inwardly-rectifying channel, subfamily J, member 14	Gm5522	1.18519	-6.69233	1	0.0453314	0.256	0.487	No change
35659	ILMN_2900962	Gdap1	ganglioside-induced differentiation-associated-protein 1	Gdap1	-0.670543	-7.17056	1	-0.0321327	0.514	0.734	No change
35679	ILMN_2901801	Inpp1	inositol polyphosphate-1-phosphatase	Inpp1	1.09396	-6.79381	1	0.0801272	0.293	0.53	No change
35724	ILMN_2904339	Efcab2	EF-hand calcium binding domain 2	Efcab2	-1.27291	-6.58857	1	-0.141957	0.224	0.446	No change
35757	ILMN_2906430	Icos	inducible T cell co-stimulator	Icos	-0.275814	-7.36649	1	-0.0158199	0.787	0.903	No change
35798	ILMN_2908056	Tmbim1	transmembrane BAX inhibitor motif containing 1	Tmbim1	-2.60102	-4.47064	1	-0.157252	0.0212	0.0717	No change
35806	ILMN_2908485	Ap1s3	adaptor-related protein complex AP-1, sigma 3	Ap1s3	-0.899943	-6.98645	1	-0.0461547	0.384	0.626	No change
35856	ILMN_2911009	Gm4956	predicted gene 4956	Gm4956	-0.626991	-7.19986	1	-0.0295765	0.541	0.755	No change
35925	ILMN_2914510	2017-09-02	septin 2	2017-09-02	-1.65437	-6.07367	1	-0.109847	0.121	0.286	No change
35926	ILMN_2914519	Ano7	anoctamin 7	Ano7	1.5391	-6.23942	1	0.0853997	0.147	0.33	No change
35944	ILMN_2915800	Sh2d1b2	SH2 domain containing 1B2	Sh2d1b2	-0.883447	-7.00131	1	-0.0312844	0.392	0.633	No change
35947	ILMN_2915861	Psmd1	proteasome (prosome, macropain) 26S subunit, non-ATPase, 1	Psmd1	-1.46871	-6.33649	1	-0.173977	0.165	0.358	No change
35948	ILMN_2915861	Psmd1	proteasome (prosome, macropain) 26S subunit, non-ATPase, 1	Gm21972	-1.46871	-6.33649	1	-0.173977	0.165	0.358	No change
36002	ILMN_2918656	Sertad4	SERTA domain containing 4	Sertad4	-0.909635	-6.97761	1	-0.0464397	0.379	0.62	No change
36046	ILMN_2920173	Mixl1	Mix1 homeobox-like 1 (Xenopus laevis)	Mixl1	-0.0065369	-7.40703	1	-0.00028463	0.995	0.998	No change
36049	ILMN_2920318	Olfr1404	olfactory receptor 1404	Olfr1404	-0.471714	-7.28905	1	-0.0233233	0.645	0.825	No change
36074	ILMN_2921526	Capza1	capping protein (actin filament) muscle Z-line, alpha 1	Gm3608	1.77045	-5.8988	1	0.215911	0.0989	0.246	No change
36142	ILMN_2925044	Il20	interleukin 20	Il20	1.59825	-6.15539	1	0.0899523	0.133	0.307	No change
36170	ILMN_2926311	Hmcn1	hemicentin 1	Hmcn1	-0.61635	-7.20674	1	-0.0331289	0.548	0.76	No change
36229	ILMN_2930552	Batf3	basic leucine zipper transcription factor, ATF-like 3	Batf3	-1.78367	-5.87842	1	-0.0874409	0.0967	0.242	No change
36278	ILMN_2932705	Myoc	myocilin	Myoc	0.598148	-7.21825	1	0.0478628	0.56	0.768	No change
36287	ILMN_2933138	Pask	PAS domain containing serine/threonine kinase	Pask	-1.69563	-6.01241	1	-0.10359	0.113	0.271	No change
36324	ILMN_2934549	BC055324	cDNA sequence BC055324	BC055324	-2.38686	-4.8625	1	-0.367511	0.032	0.101	No change
36355	ILMN_2935998	Tmeff2	transmembrane protein with EGF-like and two follistatin-like domains 2	Tmeff2	0.537111	-7.25443	1	0.02633	0.6	0.797	No change
36381	ILMN_2936954	Nvl	nuclear VCP-like	Nvl	1.39625	-6.43295	1	0.108973	0.185	0.389	No change
36445	ILMN_2939882	Col9a1	collagen, type IX, alpha 1	Col9a1	0.660524	-7.17746	1	0.037285	0.52	0.74	No change
36468	ILMN_2940484	Gpr35	G protein-coupled receptor 35	Gpr35	0.422066	-7.31243	1	0.020074	0.68	0.846	No change
36469	ILMN_2940487	Gpr35	G protein-coupled receptor 35	Gpr35	0.289013	-7.36253	1	0.0129298	0.777	0.898	No change
36485	ILMN_2940961	Elk4	ELK4, member of ETS oncogene family	Elk4	-0.49691	-7.27623	1	-0.028748	0.627	0.815	No change
36530	ILMN_2943135	Fmo3	flavin containing monooxygenase 3	Fmo3	1.04513	-6.84533	1	0.0514077	0.314	0.554	No change
36666	ILMN_2948552	Xcl1	chemokine (C motif) ligand 1	Xcl1	1.3678	-6.46982	1	0.0744683	0.193	0.402	No change
36715	ILMN_2950828	Unc80	unc-80, NALCN activator	Unc80	-0.322469	-7.35167	1	-0.0138673	0.752	0.886	No change
36756	ILMN_2953017	Smg7	Smg-7 homolog, nonsense mediated mRNA decay factor (C. elegans)	Smg7	0.332532	-7.34817	1	0.0338533	0.745	0.881	No change
36784	ILMN_2954858	Kifap3	kinesin-associated protein 3	Kifap3	-1.17028	-6.70937	1	-0.0924934	0.262	0.493	No change
36820	ILMN_2956387	Dsel	dermatan sulfate epimerase-like	Dsel	0.703232	-7.14735	1	0.0290502	0.494	0.719	No change
36840	ILMN_2957081	Olfr1406	olfactory receptor 1406	Olfr1406	-0.315525	-7.35402	1	-0.0188266	0.757	0.888	No change
36868	ILMN_2958626	Uhmk1	U2AF homology motif (UHM) kinase 1	Uhmk1	-1.19623	-6.6796	1	-0.0865223	0.252	0.482	No change
36883	ILMN_2959272	Rnu6	U6 small nuclear RNA	Gm22360	-1.84018	-5.7902	1	-0.129758	0.0875	0.224	No change
36888	ILMN_2959272	Rnu6	U6 small nuclear RNA	Gm25829	-1.84018	-5.7902	1	-0.129758	0.0875	0.224	No change
36889	ILMN_2959272	Rnu6	U6 small nuclear RNA	Gm23934	-1.84018	-5.7902	1	-0.129758	0.0875	0.224	No change
36906	ILMN_2959272	Rnu6	U6 small nuclear RNA	Gm24182	-1.84018	-5.7902	1	-0.129758	0.0875	0.224	No change
36912	ILMN_2959272	Rnu6	U6 small nuclear RNA	Gm22756	-1.84018	-5.7902	1	-0.129758	0.0875	0.224	No change
36926	ILMN_2959272	Rnu6	U6 small nuclear RNA	Gm24267	-1.84018	-5.7902	1	-0.129758	0.0875	0.224	No change
36985	ILMN_2960325	Ctse	cathepsin E	Ctse	-1.41591	-6.40713	1	-0.072734	0.179	0.381	No change
36986	ILMN_2960335	Dcaf8	DDB1 and CUL4 associated factor 8	Dcaf8	-0.969556	-6.92107	1	-0.0580034	0.349	0.591	No change
36995	ILMN_2960766	Lhx4	LIM homeobox protein 4	Lhx4	-2.10493	-5.35618	1	-0.0967718	0.0543	0.154	No change
36997	ILMN_2960822			BC085271	-0.994546	-6.89657	1	-0.160311	0.337	0.579	No change
37003	ILMN_2961073			Gm13749	0.485031	-7.28235	1	0.0260356	0.635	0.819	No change
37029	ILMN_2962539	Teddm1b	transmembrane epididymal protein 1B	Teddm1b	-0.06049	-7.40509	1	-0.00275085	0.953	0.982	No change
37067	ILMN_2964324	Igfbp5	insulin-like growth factor binding protein 5	Igfbp5	-1.41037	-6.41443	1	-0.156072	0.181	0.383	No change
37069	ILMN_2964378	Rbm44	RNA binding motif protein 44	Rbm44	1.47843	-6.32328	1	0.25295	0.162	0.354	No change
37109	ILMN_2965896	Kif1a	kinesin family member 1A	Kif1a	-0.599534	-7.21738	1	-0.0309315	0.559	0.768	No change
37127	ILMN_2967037	Gpr1	G protein-coupled receptor 1	Gpr1	-0.374895	-7.3323	1	-0.015901	0.713	0.865	No change
37183	ILMN_2970241	AI597479	expressed sequence AI597479	AI597479	-1.40995	-6.41499	1	-0.105237	0.181	0.383	No change
37184	ILMN_2970309	Olfr417	olfactory receptor 417	Olfr417	-0.756933	-7.10701	1	-0.0409603	0.462	0.694	No change
37195	ILMN_2970788	2017-03-02	mitochondrial amidoxime reducing component 2	2017-03-02	-1.56397	-6.20436	1	-0.0830774	0.141	0.32	No change
37226	ILMN_2971845	Dtymk	deoxythymidylate kinase	Dtymk	-1.31901	-6.5317	1	-0.104283	0.209	0.424	No change
37261	ILMN_2973156	Esrrg	estrogen-related receptor gamma	Esrrg	-1.70404	-5.99979	1	-0.0803895	0.111	0.268	No change
37297	ILMN_2975028			Axdnd1	1.75618	-5.92071	1	0.0897356	0.101	0.25	No change
37321	ILMN_2976159	Mreg	melanoregulin	Mreg	0.617869	-7.20577	1	0.0814841	0.547	0.76	No change
37368	ILMN_2978617	Sh2d1b1	SH2 domain containing 1B1	Sh2d1b1	0.708826	-7.14328	1	0.0288329	0.49	0.716	No change
37373	ILMN_2978946	Lyg2	lysozyme G-like 2	Lyg2	0.592542	-7.22173	1	0.022662	0.563	0.771	No change
37393	ILMN_2979824	Rgs5	regulator of G-protein signaling 5	Rgs5	-1.27528	-6.58568	1	-0.0723677	0.223	0.444	No change
37399	ILMN_2980093	Lgr6	leucine-rich repeat-containing G protein-coupled receptor 6	Lgr6	-0.166622	-7.39222	1	-0.00921481	0.87	0.944	No change
37410	ILMN_2980331	Sumo2	small ubiquitin-like modifier 2	Smt3h2-ps4	-2.52753	-4.6065	1	-0.402719	0.0245	0.0807	No change
37417	ILMN_2980560	Pih1d3	PIH1 domain containing 3	Pih1d3	2.16062	-5.26098	1	0.11097	0.049	0.142	No change
37423	ILMN_2980898	Mptx1	mucosal pentraxin 1	Mptx1	1.10023	-6.78705	1	0.0490948	0.29	0.527	No change
37465	ILMN_2982965	Prim2	DNA primase, p58 subunit	Prim2	2.31408	-4.9926	1	0.127383	0.0367	0.113	No change
37466	ILMN_2982969	Prim2	DNA primase, p58 subunit	Prim2	-0.41292	-7.31646	1	-0.0419036	0.686	0.85	No change
37542	ILMN_2986586	Mettl21c	methyltransferase like 21C	Mettl21c	0.246676	-7.37459	1	0.0172514	0.809	0.914	No change
37574	ILMN_2987862	Per2	period circadian clock 2	Per2	-1.96254	-5.59365	1	-0.186058	0.0704	0.189	No change
37575	ILMN_2987863	Per2	period circadian clock 2	Per2	-2.12408	-5.32359	1	-0.179317	0.0524	0.15	No change
37601	ILMN_2989650	Adhfe1	alcohol dehydrogenase, iron containing, 1	Adhfe1	-0.896813	-6.98929	1	-0.0315006	0.385	0.627	No change
37605	ILMN_2989871	Stk36	serine/threonine kinase 36	Stk36	2.52046	-4.61949	1	0.364063	0.0248	0.0816	No change
37610	ILMN_2990070	Traf3ip1	TRAF3 interacting protein 1	Traf3ip1	-0.402421	-7.32099	1	-0.0327239	0.694	0.854	No change
37611	ILMN_2990103	Rgs18	regulator of G-protein signaling 18	Rgs18	-0.272002	-7.3676	1	-0.0140459	0.79	0.905	No change
37627	ILMN_2990715	Rps23	ribosomal protein S23	Gm15464	0.393242	-7.32484	1	0.0224751	0.7	0.858	No change
37635	ILMN_2991107	Nhej1	nonhomologous end-joining factor 1	Nhej1	2.529	-4.6038	1	0.155088	0.0244	0.0805	No change
37689	ILMN_2993782	Mettl13	methyltransferase like 13	Mettl13	-0.680854	-7.16335	1	-0.0417701	0.507	0.729	No change
37731	ILMN_2995646	Dennd1b	DENN/MADD domain containing 1B	Dennd1b	-0.295362	-7.36056	1	-0.016172	0.772	0.896	No change
37753	ILMN_2996904	Nabp1	nucleic acid binding protein 1	Nabp1	0.0438025	-7.40602	1	0.00782697	0.966	0.987	No change
37767	ILMN_2997406	Arl4c	ADP-ribosylation factor-like 4C	Arl4c	1.92884	-5.64851	1	0.120053	0.0748	0.198	No change
37792	ILMN_2998593	Mff	mitochondrial fission factor	Mff	1.60144	-6.1508	1	0.20109	0.132	0.305	No change
37817	ILMN_2999762	Fmod	fibromodulin	Fmod	-2.24616	-5.11243	1	-0.157255	0.0418	0.125	No change
37866	ILMN_3001787	Serpinb3b	serine (or cysteine) peptidase inhibitor, clade B (ovalbumin), member 3B	Serpinb3b	-0.127192	-7.39841	1	-0.00561561	0.901	0.959	No change
37887	ILMN_3003069	Cnnm4	cyclin M4	Cnnm4	0.475809	-7.28701	1	0.0213436	0.642	0.823	No change
37888	ILMN_3003069	Cnnm4	cyclin M4	AC084391.1	0.475809	-7.28701	1	0.0213436	0.642	0.823	No change
37966	ILMN_3006663	Tm4sf20	transmembrane 4 L six family member 20	Tm4sf20	-0.158191	-7.39368	1	-0.0113824	0.877	0.947	No change
38034	ILMN_3009572	Txn1	thioredoxin 1	Txn-ps1	-1.37145	-6.46512	1	-0.210135	0.192	0.4	No change
38046	ILMN_3009860	Sell	selectin, lymphocyte	Sell	2.46695	-4.71743	1	0.269908	0.0275	0.0889	No change
38054	ILMN_3010089	Ifi204	interferon activated gene 204	Ifi204	-1.11751	-6.76826	1	-0.0549133	0.283	0.519	No change
38057	ILMN_3010442	4931408C20Rik	RIKEN cDNA 4931408C20 gene	4931408C20Rik	-1.12006	-6.76547	1	-0.0490301	0.282	0.518	No change
38062	ILMN_3011376	Cd244	CD244 natural killer cell receptor 2B4	Cd244	-0.289358	-7.36242	1	-0.0137072	0.777	0.898	No change
38075	ILMN_3013787	Fam117b	family with sequence similarity 117, member B	Fam117b	0.843487	-7.03629	1	0.0389361	0.413	0.653	No change
38098	ILMN_3015989	Gm6086	predicted gene 6086	Gm6086	-0.249621	-7.37381	1	-0.0132411	0.807	0.913	No change
38124	ILMN_3021227	Agap1	ArfGAP with GTPase domain, ankyrin repeat and PH domain 1	Agap1	-1.33508	-6.51151	1	-0.0526464	0.204	0.417	No change
38134	ILMN_3021807	BC003331	cDNA sequence BC003331	BC003331	0.878464	-7.00575	1	0.0324888	0.395	0.636	No change
38152	ILMN_3023749	Glrx2	glutaredoxin 2 (thioltransferase)	Glrx2	0.756115	-7.10765	1	0.0567111	0.462	0.694	No change
38164	ILMN_3024781	Eif4e1b	eukaryotic translation initiation factor 4E family member 1B	Gm5705	-0.0792113	-7.40369	1	-0.00354721	0.938	0.976	No change
38207	ILMN_3029178	Fcgr2b	Fc receptor, IgG, low affinity IIb	Fcgr2b	-0.354823	-7.34005	1	-0.0179861	0.728	0.873	No change
38225	ILMN_3031099	Coq10b	coenzyme Q10B	Coq10b	-1.58961	-6.16781	1	-0.162744	0.135	0.31	No change
38257	ILMN_3035162	Sgk3	serum/glucocorticoid regulated kinase 3	Sgk3	-1.39428	-6.43551	1	-0.0648658	0.185	0.39	No change
38271	ILMN_3037312	Prdm14	PR domain containing 14	Prdm14	-0.428909	-7.30936	1	-0.017216	0.675	0.843	No change
38309	ILMN_3041149	Hsd11b1	hydroxysteroid 11-beta dehydrogenase 1	Hsd11b1	-0.221133	-7.38095	1	-0.0125199	0.828	0.924	No change
38311	ILMN_3041654	Cfhr2	complement factor H-related 2	Cfhr2	-0.0866398	-7.40304	1	-0.00421432	0.932	0.973	No change
38352	ILMN_3046362	Traf5	TNF receptor-associated factor 5	Traf5	-0.352309	-7.34099	1	-0.0193772	0.73	0.874	No change
38386	ILMN_3049032	Zbtb18	zinc finger and BTB domain containing 18	Zbtb18	-0.738253	-7.12136	1	-0.0281928	0.473	0.703	No change
38463	ILMN_3057018	Prrx1	paired related homeobox 1	Prrx1	-0.618798	-7.20517	1	-0.0360193	0.546	0.759	No change
38479	ILMN_3058640	Tmem237	transmembrane protein 237	Tmem237	-1.69676	-6.01071	1	-0.124918	0.112	0.271	No change
38480	ILMN_3058780	Rims1	regulating synaptic membrane exocytosis 1	Rims1	-2.13731	-5.30099	1	-0.0999414	0.0511	0.147	No change
38499	ILMN_3060369	Pbx1	pre B cell leukemia homeobox 1	Pbx1	0.143401	-7.39606	1	0.00628925	0.888	0.953	No change
38544	ILMN_3062713	Olfr432	olfactory receptor 432	Olfr432	1.23462	-6.63459	1	0.0461718	0.238	0.463	No change
38579	ILMN_3065420	Adora1	adenosine A1 receptor	Adora1	-2.22192	-5.1548	1	-0.110062	0.0437	0.13	No change
38595	ILMN_3065921	Prex2	phosphatidylinositol-3,4,5-trisphosphate-dependent Rac exchange factor 2	Prex2	-0.844358	-7.03554	1	-0.0357393	0.413	0.653	No change
38637	ILMN_3069767	Asb1	ankyrin repeat and SOCS box-containing 1	Asb1	1.92128	-5.66073	1	0.082902	0.0758	0.2	No change
38640	ILMN_3069857	Eprs	glutamyl-prolyl-tRNA synthetase	Eprs	0.894665	-6.99123	1	0.0690325	0.386	0.628	No change
38646	ILMN_3070466	Bpnt1	bisphosphate 3'-nucleotidase 1	Bpnt1	1.31979	-6.53073	1	0.0653538	0.209	0.424	No change
38660	ILMN_3071366	Rcsd1	RCSD domain containing 1	Rcsd1	-0.581332	-7.22859	1	-0.0352006	0.57	0.776	No change
38678	ILMN_3072487	Tfap2b	transcription factor AP-2 beta	Tfap2b	-0.846036	-7.0341	1	-0.0446269	0.412	0.652	No change
38689	ILMN_3073395	Sctr	secretin receptor	Sctr	-1.00609	-6.88507	1	-0.0394862	0.332	0.573	No change
38771	ILMN_3079255	Hs6st1	heparan sulfate 6-O-sulfotransferase 1	Hs6st1	-0.701273	-7.14877	1	-0.0285116	0.495	0.72	No change
38784	ILMN_3079877	Atp2b4	ATPase, Ca++ transporting, plasma membrane 4	Atp2b4	1.50819	-6.28246	1	0.0712887	0.154	0.342	No change
38790	ILMN_3080183	Xkr9	X-linked Kx blood group related 9	Xkr9	-0.722514	-7.13319	1	-0.0340448	0.482	0.71	No change
38795	ILMN_3080840	4931408C20Rik	RIKEN cDNA 4931408C20 gene	4931408C20Rik	1.00524	-6.88592	1	0.0523852	0.332	0.573	No change
38802	ILMN_3081873	Cd244	CD244 natural killer cell receptor 2B4	Cd244	-0.805364	-7.0683	1	-0.0353015	0.434	0.671	No change
38807	ILMN_3082271	Rims1	regulating synaptic membrane exocytosis 1	Rims1	0.36027	-7.33799	1	0.0168005	0.724	0.871	No change
38857	ILMN_3083424	Pyhin1	pyrin and HIN domain family, member 1	Ifi209	1.5605	-6.20928	1	0.0707702	0.141	0.321	No change
38859	ILMN_3084087	Ivns1abp	influenza virus NS1A binding protein	Ivns1abp	0.656615	-7.18013	1	0.0919478	0.522	0.741	No change
38861	ILMN_3084791	Fam117b	family with sequence similarity 117, member B	Fam117b	-0.251956	-7.37319	1	-0.0237428	0.805	0.912	No change
38872	ILMN_3085992	Ifi202b	interferon activated gene 202B	Ifi202b	1.42766	-6.39158	1	0.0818447	0.176	0.376	No change
38879	ILMN_3086092	Hnrnpa3	heterogeneous nuclear ribonucleoprotein A3	Gm6161	-0.333041	-7.34799	1	-0.0185979	0.744	0.881	No change
38883	ILMN_3086092	Hnrnpa3	heterogeneous nuclear ribonucleoprotein A3	Gm6397	-0.333041	-7.34799	1	-0.0185979	0.744	0.881	No change
38897	ILMN_3087413	Gm6086	predicted gene 6086	Gm6086	0.0157593	-7.40692	1	0.00081178	0.988	0.995	No change
38936	ILMN_3092923			Prkag3	0.317271	-7.35343	1	0.016827	0.756	0.888	No change
39020	ILMN_3096212	Mgat5	mannoside acetylglucosaminyltransferase 5	Mgat5	-0.269735	-7.36826	1	-0.0153894	0.791	0.906	No change
39091	ILMN_3102333	Dars	aspartyl-tRNA synthetase	Dars	0.615548	-7.20725	1	0.056364	0.548	0.76	No change
39092	ILMN_3102376	Fcgr2b	Fc receptor, IgG, low affinity IIb	Fcgr2b	-2.21992	-5.1583	1	-0.146976	0.0439	0.13	No change
39132	ILMN_3104989			Kif14	0.410424	-7.31755	1	0.0172044	0.688	0.851	No change
39163	ILMN_3107208	Ccdc93	coiled-coil domain containing 93	Ccdc93	-0.365765	-7.33588	1	-0.0174734	0.72	0.869	No change
39241	ILMN_3113265	Catip	ciliogenesis associated TTC17 interacting protein	Catip	1.70922	-5.992	1	0.10362	0.11	0.266	No change
39254	ILMN_3114339			C230029F24Rik	0.0265314	-7.40667	1	0.00175973	0.979	0.992	No change
39286	ILMN_3116375	Cfhr2	complement factor H-related 2	Cfhr2	-1.88012	-5.72686	1	-0.0789872	0.0815	0.212	No change
39287	ILMN_3116375	Cfhr2	complement factor H-related 2	Cfh	-1.88012	-5.72686	1	-0.0789872	0.0815	0.212	No change
39288	ILMN_3116375	Cfhr2	complement factor H-related 2	Gm16332	-1.88012	-5.72686	1	-0.0789872	0.0815	0.212	No change
39306	ILMN_3117688	Gal3st2	galactose-3-O-sulfotransferase 2	Gm9994	1.22027	-6.65156	1	0.052864	0.243	0.47	No change
39307	ILMN_3117688	Gal3st2	galactose-3-O-sulfotransferase 2	Gal3st2	1.22027	-6.65156	1	0.052864	0.243	0.47	No change
39331	ILMN_3120454	Creb1	cAMP responsive element binding protein 1	Creb1	-1.24845	-6.6181	1	-0.0712971	0.233	0.457	No change
39389	ILMN_3123441	Gm12657	predicted gene 12657	H3f3a	-1.49393	-6.30209	1	-0.168169	0.158	0.348	No change
39418	ILMN_3124947	Zbtb18	zinc finger and BTB domain containing 18	Zbtb18	1.07469	-6.81438	1	0.0557119	0.301	0.539	No change
39420	ILMN_3125113	Cdh19	cadherin 19, type 2	Cdh19	-0.0412392	-7.40614	1	-0.00191577	0.968	0.988	No change
39456	ILMN_3127178	Pou2f1	POU domain, class 2, transcription factor 1	Pou2f1	-0.497812	-7.27576	1	-0.0367539	0.627	0.814	No change
39517	ILMN_3131302	Camsap2	calmodulin regulated spectrin-associated protein family, member 2	Camsap2	-0.715784	-7.13817	1	-0.0393128	0.486	0.713	No change
39555	ILMN_3134079	Prrx1	paired related homeobox 1	Prrx1	1.0502	-6.84007	1	0.0530742	0.312	0.552	No change
39602	ILMN_3136656	Nrp2	neuropilin 2	Nrp2	1.48987	-6.30765	1	0.0595193	0.159	0.35	No change
39619	ILMN_3137552	Map2	microtubule-associated protein 2	Map2	-2.08115	-5.39644	1	-0.107636	0.0567	0.16	No change
39622	ILMN_3137804	Pbx1	pre B cell leukemia homeobox 1	Pbx1	-1.93671	-5.63575	1	-0.0890729	0.0737	0.196	No change
39639	ILMN_3138685	Gsta3	glutathione S-transferase, alpha 3	Gsta3	-1.90317	-5.68993	1	-0.0864119	0.0783	0.205	No change
39675	ILMN_3140394	Olfr432	olfactory receptor 432	Olfr432	-0.25768	-7.37164	1	-0.0148841	0.8	0.91	No change
39678	ILMN_3140610	Serpinb12	serine (or cysteine) peptidase inhibitor, clade B (ovalbumin), member 12	Serpinb12	1.77485	-5.89204	1	0.110131	0.0982	0.244	No change
39720	ILMN_3142763	Xkr4	X-linked Kx blood group related 4	Xkr4	-0.191142	-7.38754	1	-0.00650143	0.851	0.935	No change
39753	ILMN_3143920	Prex2	phosphatidylinositol-3,4,5-trisphosphate-dependent Rac exchange factor 2	Prex2	0.114638	-7.40003	1	0.00571691	0.91	0.963	No change
39772	ILMN_3145213	H3f3a	H3 histone, family 3A	H3f3a	-0.931868	-6.957	1	-0.0474884	0.368	0.609	No change
39791	ILMN_3146287	Itpkb	inositol 1,4,5-trisphosphate 3-kinase B	Itpkb	0.620597	-7.20401	1	0.0339438	0.545	0.758	No change
39794	ILMN_3146603	Nckap5	NCK-associated protein 5	Nckap5	-0.834529	-7.04393	1	-0.0422711	0.418	0.658	No change
39820	ILMN_3149112	Bpnt1	bisphosphate 3'-nucleotidase 1	Bpnt1	-2.53097	-4.60017	1	-0.197449	0.0243	0.0803	No change
39852	ILMN_3151243	BC094916	cDNA sequence BC094916	Ifi214	-0.8887	-6.99661	1	-0.0394386	0.39	0.631	No change
39855	ILMN_3151298	Tfap2b	transcription factor AP-2 beta	Tfap2b	-0.8251	-7.0519	1	-0.0499955	0.423	0.662	No change
39872	ILMN_3151917	Pigc	phosphatidylinositol glycan anchor biosynthesis, class C	Pigc	-2.41416	-4.81327	1	-0.15137	0.0304	0.0966	No change
39876	ILMN_3152204	Sctr	secretin receptor	Sctr	-1.66832	-6.05308	1	-0.0674821	0.118	0.281	No change
40061	ILMN_3158668	Pde6d	phosphodiesterase 6D, cGMP-specific, rod, delta	Pde6d	2.1121	-5.34399	1	0.1217	0.0536	0.153	No change
40075	ILMN_3159185	Atp2b4	ATPase, Ca++ transporting, plasma membrane 4	Atp2b4	0.740245	-7.11984	1	0.0475477	0.472	0.702	No change
40079	ILMN_3159558	Xkr9	X-linked Kx blood group related 9	Xkr9	-0.891465	-6.99412	1	-0.0356402	0.388	0.63	No change
40086	ILMN_3160067	Lhx9	LIM homeobox protein 9	Lhx9	0.0473936	-7.40585	1	0.00258742	0.963	0.986	No change
40108	ILMN_3160276	Olfr1415	olfactory receptor 1415	Olfr1415	-0.323098	-7.35145	1	-0.013959	0.752	0.886	No change
40151	ILMN_3160529	Gtf3c3	general transcription factor IIIC, polypeptide 3	Gtf3c3	-1.38815	-6.4435	1	-0.0931489	0.187	0.393	No change
40158	ILMN_3160566	Defb44-ps	defensin beta 44, pseudogene	Defb44-ps	0.504016	-7.27249	1	0.0290707	0.622	0.812	No change
40192	ILMN_3160792			Gm19587	-2.81571	-4.06679	1	-0.194943	0.014	0.0503	No change
40224	ILMN_3161008	Olfr218	olfactory receptor 218	Olfr218	-0.401402	-7.32142	1	-0.017686	0.694	0.855	No change
40264	ILMN_3161327	Actr1b	ARP1 actin-related protein 1B, centractin beta	Actr1b	-0.988912	-6.90214	1	-0.0760882	0.34	0.581	No change
40296	ILMN_3161543	Ikbke	inhibitor of kappaB kinase epsilon	Ikbke	0.284595	-7.36388	1	0.0162264	0.78	0.9	No change
40381	ILMN_3162156	Defb18	defensin beta 18	Defb18	-0.948599	-6.94121	1	-0.0429438	0.359	0.601	No change
40405	ILMN_3162347	Mlph	melanophilin	Mlph	0.114943	-7.39999	1	0.00555058	0.91	0.963	No change
40434	ILMN_3162551	Tmem198	transmembrane protein 198	Tmem198	-2.19074	-5.20899	1	-0.144502	0.0463	0.136	No change
40454	ILMN_3162775	Nyap2	neuronal tyrosine-phophorylated phosphoinositide 3-kinase adaptor 2	Nyap2	-0.783512	-7.08604	1	-0.0303597	0.447	0.682	No change
40464	ILMN_3162839	Rufy4	RUN and FYVE domain containing 4	Rufy4	0.294316	-7.36089	1	0.0125485	0.773	0.896	No change
40474	ILMN_3162925	C130026I21Rik	RIKEN cDNA C130026I21 gene	C130026I21Rik	1.67637	-6.04113	1	0.111434	0.116	0.278	No change
40536	ILMN_3163581	En1	engrailed 1	En1	-0.324442	-7.35099	1	-0.0141575	0.751	0.885	No change
21	ILMN_1212653	Rftn2	raftlin family member 2	Rftn2	-4.06864	-1.61755	1	-0.169761	0.0012	0.00624	Overexpressed
71	ILMN_1212835	Ugt1a6a	UDP glucuronosyltransferase 1 family, polypeptide A6A	Ugt1a6b	-3.54285	-2.65226	1	-0.471534	0.00335	0.0149	Overexpressed
72	ILMN_1212835	Ugt1a6a	UDP glucuronosyltransferase 1 family, polypeptide A6A	Ugt1a7c	-3.54285	-2.65226	1	-0.471534	0.00335	0.0149	Overexpressed
73	ILMN_1212835	Ugt1a6a	UDP glucuronosyltransferase 1 family, polypeptide A6A	Ugt1a6a	-3.54285	-2.65226	1	-0.471534	0.00335	0.0149	Overexpressed
165	ILMN_1213123			Adam23	-4.93741	0.057115	1	-0.34609	0.000233	0.00159	Overexpressed
215	ILMN_1213307	Ctdsp1	CTD (carboxy-terminal domain, RNA polymerase II, polypeptide A) small phosphatase 1	Ctdsp1	-2.93542	-3.83786	1	-0.279658	0.0111	0.0412	Overexpressed
271	ILMN_1213531	Adipor1	adiponectin receptor 1	Adipor1	-7.09717	3.82931	1	-0.468984	6.08e-06	8.74e-05	Overexpressed
361	ILMN_1213850	Col4a3	collagen, type IV, alpha 3	Col4a3	-6.45531	2.7742	1	-0.488216	1.68e-05	0.00019	Overexpressed
445	ILMN_1214126	Hes6	hairy and enhancer of split 6	Hes6	-5.0341	0.238936	1	-0.333492	0.000196	0.00137	Overexpressed
569	ILMN_1214561	Tgfbrap1	transforming growth factor, beta receptor associated protein 1	Tgfbrap1	-5.61673	1.31055	1	-0.387068	6.92e-05	0.000587	Overexpressed
613	ILMN_1214703	Nme7	NME/NM23 family member 7	Atp1b1	-3.72783	-2.28778	1	-0.878493	0.00233	0.011	Overexpressed
631	ILMN_1214765	Xpr1	xenotropic and polytropic retrovirus receptor 1	Xpr1	-2.82795	-4.04348	1	-0.213486	0.0137	0.0493	Overexpressed
700	ILMN_1214998	Hsd11b1	hydroxysteroid 11-beta dehydrogenase 1	Hsd11b1	-4.75046	-0.297376	1	-0.243883	0.00033	0.00211	Overexpressed
842	ILMN_1215469	Dbi	diazepam binding inhibitor	Dbi	-10.658	8.75147	1	-0.548908	5.25e-08	2.82e-06	Overexpressed
862	ILMN_1215530	Ccnt2	cyclin T2	Ccnt2	-5.11514	0.390501	1	-0.55392	0.000169	0.00121	Overexpressed
1430	ILMN_1217331	Mcm6	minichromosome maintenance complex component 6	Mcm6	-3.4571	-2.82103	1	-0.514162	0.00397	0.0172	Overexpressed
1468	ILMN_1217466	Bmpr2	bone morphogenetic protein receptor, type II (serine/threonine kinase)	Bmpr2	-7.38376	4.28236	1	-0.756094	3.93e-06	6.33e-05	Overexpressed
1524	ILMN_1217646	Mitd1	MIT, microtubule interacting and transport, domain containing 1	Mitd1	-6.43018	2.73173	1	-0.357529	1.75e-05	0.000196	Overexpressed
1542	ILMN_1217723	Stau2	staufen (RNA binding protein) homolog 2 (Drosophila)	Stau2	-7.75959	4.86001	1	-0.582363	2.25e-06	4.2e-05	Overexpressed
1544	ILMN_1217728	Jph1	junctophilin 1	Jph1	-3.37565	-2.98111	1	-0.20912	0.00466	0.0197	Overexpressed
1618	ILMN_1217984	Trip12	thyroid hormone receptor interactor 12	Trip12	-6.40214	2.68426	1	-0.371972	1.83e-05	0.000203	Overexpressed
1647	ILMN_1218104	Mettl13	methyltransferase like 13	Mettl13	-6.40989	2.6974	1	-0.401981	1.81e-05	0.000201	Overexpressed
1655	ILMN_1218127	Pcp4l1	Purkinje cell protein 4-like 1	Pcp4l1	-3.32088	-3.08859	1	-0.218543	0.00519	0.0216	Overexpressed
1689	ILMN_1218226	Slc45a3	solute carrier family 45, member 3	Slc45a3	-3.56931	-2.60015	1	-0.405281	0.00318	0.0143	Overexpressed
1787	ILMN_1218536	Cops5	COP9 signalosome subunit 5	Cops5	-3.98583	-1.78003	1	-0.222958	0.00141	0.00716	Overexpressed
1881	ILMN_1218868	Cops8	COP9 signalosome subunit 8	Cops8	-2.9995	-3.71444	1	-0.24311	0.00976	0.037	Overexpressed
2056	ILMN_1219466	C130074G19Rik	RIKEN cDNA C130074G19 gene	C130074G19Rik	-3.24564	-3.23591	1	-0.144122	0.00602	0.0245	Overexpressed
2089	ILMN_1219583	Capn2	calpain 2	Capn2	-3.87818	-1.99168	1	-0.295092	0.00174	0.00854	Overexpressed
2109	ILMN_1219667	Pfdn2	prefoldin 2	Pfdn2	-5.03883	0.247802	1	-0.443743	0.000194	0.00136	Overexpressed
2171	ILMN_1219896	Pydc4	pyrin domain containing 4	Ifi213	-4.22718	-1.30747	1	-0.368199	0.000886	0.00481	Overexpressed
2172	ILMN_1219896	Pydc4	pyrin domain containing 4	Ifi208	-4.22718	-1.30747	1	-0.368199	0.000886	0.00481	Overexpressed
2255	ILMN_1220166	Slc9a2	solute carrier family 9 (sodium/hydrogen exchanger), member 2	Slc9a2	-4.69408	-0.405013	1	-0.280291	0.000366	0.0023	Overexpressed
2493	ILMN_1220874			Nemp2	-4.83165	-0.142969	1	-0.393092	0.000284	0.00187	Overexpressed
2495	ILMN_1220878	Zbed6	zinc finger, BED type containing 6	Zbed6	-3.25944	-3.20891	1	-0.124572	0.00585	0.024	Overexpressed
2496	ILMN_1220878	Zbed6	zinc finger, BED type containing 6	Gm38394	-3.25944	-3.20891	1	-0.124572	0.00585	0.024	Overexpressed
2502	ILMN_1220893	Zfp281	zinc finger protein 281	Zfp281	-3.87347	-2.00095	1	-0.25295	0.00176	0.00861	Overexpressed
2555	ILMN_1221124	Rpl31	ribosomal protein L31	Rpl31	-10.1733	8.16356	1	-0.586459	9.28e-08	4.19e-06	Overexpressed
2563	ILMN_1221126			Smt3h2-ps4	-3.00782	-3.69837	1	-0.319275	0.00961	0.0365	Overexpressed
2607	ILMN_1221257			BC026585	-3.45084	-2.83336	1	-0.234627	0.00402	0.0173	Overexpressed
2855	ILMN_1222066			Gls	-3.56362	-2.61135	1	-0.342379	0.00322	0.0144	Overexpressed
2978	ILMN_1222489	Sulf1	sulfatase 1	Sulf1	-4.01893	-1.71506	1	-0.553286	0.00132	0.00677	Overexpressed
2993	ILMN_1222543	Ugt1a10	UDP glycosyltransferase 1 family, polypeptide A10	Ugt1a2	-5.97452	1.94677	1	-0.642453	3.74e-05	0.000355	Overexpressed
2994	ILMN_1222543	Ugt1a10	UDP glycosyltransferase 1 family, polypeptide A10	Ugt1a6a	-5.97452	1.94677	1	-0.642453	3.74e-05	0.000355	Overexpressed
2995	ILMN_1222543	Ugt1a10	UDP glycosyltransferase 1 family, polypeptide A10	Ugt1a8	-5.97452	1.94677	1	-0.642453	3.74e-05	0.000355	Overexpressed
2996	ILMN_1222543	Ugt1a10	UDP glycosyltransferase 1 family, polypeptide A10	Ugt1a9	-5.97452	1.94677	1	-0.642453	3.74e-05	0.000355	Overexpressed
2997	ILMN_1222543	Ugt1a10	UDP glycosyltransferase 1 family, polypeptide A10	Ugt1a7c	-5.97452	1.94677	1	-0.642453	3.74e-05	0.000355	Overexpressed
2998	ILMN_1222543	Ugt1a10	UDP glycosyltransferase 1 family, polypeptide A10	Ugt1a6b	-5.97452	1.94677	1	-0.642453	3.74e-05	0.000355	Overexpressed
2999	ILMN_1222543	Ugt1a10	UDP glycosyltransferase 1 family, polypeptide A10	Ugt1a5	-5.97452	1.94677	1	-0.642453	3.74e-05	0.000355	Overexpressed
3000	ILMN_1222543	Ugt1a10	UDP glycosyltransferase 1 family, polypeptide A10	Ugt1a1	-5.97452	1.94677	1	-0.642453	3.74e-05	0.000355	Overexpressed
3001	ILMN_1222543	Ugt1a10	UDP glycosyltransferase 1 family, polypeptide A10	Ugt1a10	-5.97452	1.94677	1	-0.642453	3.74e-05	0.000355	Overexpressed
3238	ILMN_1223375	Rnf2	ring finger protein 2	Rnf2	-3.30593	-3.1179	1	-0.237627	0.00534	0.0221	Overexpressed
3249	ILMN_1223414	Ptp4a1	protein tyrosine phosphatase 4a1	Ptp4a1	-4.27045	-1.22309	1	-0.459433	0.000816	0.00449	Overexpressed
3493	ILMN_1224318	Kctd3	potassium channel tetramerisation domain containing 3	Kctd3	-5.73384	1.52069	1	-0.535865	5.64e-05	0.000496	Overexpressed
3901	ILMN_1225597	Cops7b	COP9 signalosome subunit 7B	Cops7b	-2.98383	-3.74468	1	-0.213391	0.0101	0.038	Overexpressed
3983	ILMN_1225861	Trmt1l	tRNA methyltransferase 1 like	Trmt1l	-3.01703	-3.68058	1	-0.380968	0.00943	0.0359	Overexpressed
4000	ILMN_1225921	Ugt1a7c	UDP glucuronosyltransferase 1 family, polypeptide A7C	Ugt1a7c	-3.43751	-2.85956	1	-0.330075	0.00412	0.0177	Overexpressed
4191	ILMN_1226517	Ttll4	tubulin tyrosine ligase-like family, member 4	Ttll4	-7.17726	3.95702	1	-0.484588	5.38e-06	7.96e-05	Overexpressed
4360	ILMN_1227033	Mrpl44	mitochondrial ribosomal protein L44	Mrpl44	-6.66295	3.12169	1	-0.341904	1.2e-05	0.000147	Overexpressed
4758	ILMN_1228314	Col4a4	collagen, type IV, alpha 4	Col4a4	-4.09859	-1.55887	1	-0.662348	0.00113	0.00594	Overexpressed
4828	ILMN_1228544	B4galt3	UDP-Gal:betaGlcNAc beta 1,4-galactosyltransferase, polypeptide 3	B4galt3	-4.07024	-1.61441	1	-0.272716	0.0012	0.00622	Overexpressed
4868	ILMN_1228657	Fcgr2b	Fc receptor, IgG, low affinity IIb	Fcgr2b	-4.77349	-0.253513	1	-0.305668	0.000316	0.00204	Overexpressed
4919	ILMN_1228804	A430106G13Rik	RIKEN cDNA A430106G13 gene	A430106G13Rik	-2.99827	-3.7168	1	-0.191344	0.00979	0.037	Overexpressed
4981	ILMN_1229042	Eef1b2	eukaryotic translation elongation factor 1 beta 2	Eef1b2	-5.78468	1.61134	1	-0.427145	5.17e-05	0.000461	Overexpressed
5128	ILMN_1229529	Hsd17b7	hydroxysteroid (17-beta) dehydrogenase 7	Hsd17b7	-5.76134	1.56976	1	-0.558009	5.38e-05	0.000477	Overexpressed
5169	ILMN_1229684	2310009B15Rik	RIKEN cDNA 2310009B15 gene	2310009B15Rik	-5.15779	0.469962	1	-0.343024	0.000156	0.00114	Overexpressed
5184	ILMN_1229745	Sertad4	SERTA domain containing 4	Sertad4	-7.76238	4.86423	1	-0.475137	2.24e-06	4.19e-05	Overexpressed
5418	ILMN_1230558	Twist2	twist basic helix-loop-helix transcription factor 2	Twist2	-4.30523	-1.15538	1	-0.214482	0.000763	0.00425	Overexpressed
5430	ILMN_1230599	Adam23	a disintegrin and metallopeptidase domain 23	Adam23	-13.5106	11.8017	1	-0.827242	2.66e-09	3.23e-07	Overexpressed
5487	ILMN_1230799	Ivns1abp	influenza virus NS1A binding protein	Ivns1abp	-6.97856	3.63856	1	-0.296452	7.31e-06	0.0001	Overexpressed
5857	ILMN_1232024	Tomm40l	translocase of outer mitochondrial membrane 40 homolog-like (yeast)	Tomm40l	-4.33503	-1.09743	1	-0.316771	0.000721	0.00405	Overexpressed
6092	ILMN_1232875	Sgk3	serum/glucocorticoid regulated kinase 3	Sgk3	-4.86947	-0.071277	1	-0.260821	0.000265	0.00176	Overexpressed
6148	ILMN_1233013			8430432A02Rik	-3.15733	-3.40829	1	-0.161762	0.00716	0.0284	Overexpressed
6174	ILMN_1233113			Epb41l5	-3.93546	-1.87902	1	-0.30085	0.00156	0.00776	Overexpressed
6176	ILMN_1233116	Map4k4	mitogen-activated protein kinase kinase kinase kinase 4	Map4k4	-5.10601	0.373473	1	-0.419105	0.000172	0.00123	Overexpressed
6179	ILMN_1233127	Rfwd2	ring finger and WD repeat domain 2	Rfwd2	-3.21782	-3.29029	1	-0.267688	0.00635	0.0257	Overexpressed
6201	ILMN_1233192	Mrps9	mitochondrial ribosomal protein S9	Mrps9	-5.36221	0.847677	1	-0.411149	0.000108	0.000845	Overexpressed
6206	ILMN_1233199	Ccnt2	cyclin T2	Ccnt2	-4.96876	0.11618	1	-0.459931	0.00022	0.00151	Overexpressed
6282	ILMN_1233489			Rpsa-ps1	-6.3949	2.67197	1	-0.450806	1.86e-05	0.000204	Overexpressed
6371	ILMN_1233840	Kif1a	kinesin family member 1A	Kif1a	-5.37467	0.87053	1	-0.515446	0.000106	0.00083	Overexpressed
6374	ILMN_1233857	Mcm6	minichromosome maintenance complex component 6	Mcm6	-4.70632	-0.381618	1	-0.378521	0.000358	0.00226	Overexpressed
6457	ILMN_1234147			Thap4	-2.94551	-3.81847	1	-0.171932	0.0109	0.0405	Overexpressed
6543	ILMN_1234453			Gm15453	-7.00547	3.682	1	-0.638291	7.01e-06	9.71e-05	Overexpressed
6837	ILMN_1235494	Tmem9	transmembrane protein 9	Tmem9	-8.21913	5.54168	1	-0.62589	1.17e-06	2.6e-05	Overexpressed
6886	ILMN_1235652	Usp37	ubiquitin specific peptidase 37	Usp37	-2.94361	-3.82211	1	-0.202311	0.0109	0.0406	Overexpressed
6924	ILMN_1235783	Acbd3	acyl-Coenzyme A binding domain containing 3	Acbd3	-6.00997	2.00885	1	-0.477976	3.52e-05	0.000338	Overexpressed
7007	ILMN_1236046	Stk16	serine/threonine kinase 16	Stk16	-3.09193	-3.53548	1	-0.219195	0.00814	0.0317	Overexpressed
7196	ILMN_1236716	Swt1	SWT1 RNA endoribonuclease homolog (S. cerevisiae)	Swt1	-8.65919	6.16999	1	-0.67875	6.37e-07	1.68e-05	Overexpressed
7223	ILMN_1236788	Igfbp2	insulin-like growth factor binding protein 2	Igfbp2	-6.69526	3.17523	1	-0.642042	1.14e-05	0.000141	Overexpressed
7415	ILMN_1237404	Bok	BCL2-related ovarian killer	Bok	-3.28597	-3.15699	1	-0.169414	0.00556	0.0229	Overexpressed
7602	ILMN_1237987	Zbtb41	zinc finger and BTB domain containing 41	Zbtb41	-9.4527	7.24583	1	-0.686299	2.25e-07	7.94e-06	Overexpressed
7609	ILMN_1238029	Ahctf1	AT hook containing transcription factor 1	Ahctf1	-9.95314	7.88888	1	-0.491927	1.21e-07	5.09e-06	Overexpressed
7721	ILMN_1238479	Mgst3	microsomal glutathione S-transferase 3	Mgst3	-3.22178	-3.28254	1	-0.312563	0.0063	0.0255	Overexpressed
7958	ILMN_1239270	Inha	inhibin alpha	Inha	-14.2168	12.464	1	-0.843261	1.39e-09	1.94e-07	Overexpressed
8045	ILMN_1239638	Creg1	cellular repressor of E1A-stimulated genes 1	Creg1	-7.52902	4.50782	1	-0.616607	3.16e-06	5.37e-05	Overexpressed
8190	ILMN_1240216	Akr1cl	aldo-keto reductase family 1, member C-like	Akr1cl	-6.57483	2.97494	1	-0.944627	1.39e-05	0.000164	Overexpressed
8525	ILMN_1241437	Gsta3	glutathione S-transferase, alpha 3	Gsta3	-7.83067	4.96721	1	-0.639728	2.03e-06	3.89e-05	Overexpressed
8644	ILMN_1241880	Prrc2c	proline-rich coiled-coil 2C	Prrc2c	-4.27058	-1.22284	1	-0.382245	0.000815	0.00449	Overexpressed
8645	ILMN_1241890	Klf7	Kruppel-like factor 7 (ubiquitous)	Klf7	-3.88269	-1.98281	1	-0.326498	0.00172	0.00848	Overexpressed
8727	ILMN_1242047			Gm25754	-4.97856	0.134633	1	-0.396529	0.000216	0.00149	Overexpressed
8739	ILMN_1242047			Gm24802	-4.97856	0.134633	1	-0.396529	0.000216	0.00149	Overexpressed
8747	ILMN_1242047			Gm28940	-4.97856	0.134633	1	-0.396529	0.000216	0.00149	Overexpressed
8757	ILMN_1242047			Gm22419	-4.97856	0.134633	1	-0.396529	0.000216	0.00149	Overexpressed
8773	ILMN_1242047			Gm22112	-4.97856	0.134633	1	-0.396529	0.000216	0.00149	Overexpressed
9067	ILMN_1242935			Cbx3-ps7	-6.19773	2.33486	1	-0.47707	2.57e-05	0.000263	Overexpressed
9189	ILMN_1243370	Cyb5r1	cytochrome b5 reductase 1	Cyb5r1	-3.95345	-1.84366	1	-0.616817	0.0015	0.00754	Overexpressed
9288	ILMN_1243752	Tsen15	tRNA splicing endonuclease subunit 15	Tsen15	-8.26533	5.60875	1	-0.842372	1.09e-06	2.47e-05	Overexpressed
9312	ILMN_1243876	Casp8	caspase 8	Casp8	-5.84204	1.71321	1	-0.342396	4.69e-05	0.000425	Overexpressed
9319	ILMN_1243902			Arfgef1	-2.83669	-4.02683	1	-0.181236	0.0134	0.0486	Overexpressed
9333	ILMN_1243949	Dner	delta/notch-like EGF repeat containing	Dner	-4.95887	0.097563	1	-0.37833	0.000224	0.00154	Overexpressed
9368	ILMN_1244081	Rgs4	regulator of G-protein signaling 4	Rgs4	-3.25808	-3.21158	1	-0.191386	0.00587	0.024	Overexpressed
9431	ILMN_1244292	Sox13	SRY (sex determining region Y)-box 13	Sox13	-4.20543	-1.3499	1	-0.228621	0.000924	0.00499	Overexpressed
9541	ILMN_1244650	Mrpl15	mitochondrial ribosomal protein L15	Mrpl15	-4.42803	-0.917015	1	-0.26295	0.000604	0.0035	Overexpressed
9656	ILMN_1245008	Gin1	gypsy retrotransposon integrase 1	Gin1	-3.16322	-3.39682	1	-0.40501	0.00708	0.0282	Overexpressed
9662	ILMN_1245037	Ngef	neuronal guanine nucleotide exchange factor	Ngef	-5.75776	1.56338	1	-0.35169	5.42e-05	0.000479	Overexpressed
9733	ILMN_1245302	Phf3	PHD finger protein 3	Phf3	-4.26615	-1.23147	1	-0.341033	0.000822	0.00452	Overexpressed
9807	ILMN_1245504			Gm5527	-3.0024	-3.70884	1	-0.380279	0.00971	0.0368	Overexpressed
9808	ILMN_1245504			Gm2710	-3.0024	-3.70884	1	-0.380279	0.00971	0.0368	Overexpressed
9814	ILMN_1245504			Gm10075	-3.0024	-3.70884	1	-0.380279	0.00971	0.0368	Overexpressed
10029	ILMN_1246249	Mettl21e	methyltransferase like 21E	Mettl21e	-3.97184	-1.80752	1	-0.157076	0.00145	0.00732	Overexpressed
10102	ILMN_1246408			Gm10566	-4.33435	-1.09875	1	-0.642119	0.000722	0.00405	Overexpressed
10293	ILMN_1246999			Ddx18	-3.44134	-2.85203	1	-0.213272	0.00409	0.0176	Overexpressed
10320	ILMN_1247070			Epb41l5	-2.87449	-3.95466	1	-0.180037	0.0125	0.0456	Overexpressed
10398	ILMN_1247353			Copa	-3.17173	-3.38023	1	-0.156173	0.00696	0.0278	Overexpressed
10582	ILMN_1248039			Gm29216	-2.88365	-3.93715	1	-0.586483	0.0123	0.0449	Overexpressed
10583	ILMN_1248039			Gm28661	-2.88365	-3.93715	1	-0.586483	0.0123	0.0449	Overexpressed
10600	ILMN_1248108	Lyplal1	lysophospholipase-like 1	Lyplal1	-4.74263	-0.312322	1	-0.414808	0.000335	0.00214	Overexpressed
10632	ILMN_1248228			Syt14	-3.40143	-2.93048	1	-0.194009	0.00443	0.0188	Overexpressed
10721	ILMN_1248510	Soat1	sterol O-acyltransferase 1	Soat1	-4.37027	-1.02899	1	-0.633844	0.000674	0.00383	Overexpressed
10915	ILMN_1249219	Elk4	ELK4, member of ETS oncogene family	Elk4	-4.7872	-0.227428	1	-0.523696	0.000308	0.002	Overexpressed
10916	ILMN_1249220			Col6a3	-4.55635	-0.66927	1	-0.418381	0.000474	0.00285	Overexpressed
11168	ILMN_1249999	Kdelc1	KDEL (Lys-Asp-Glu-Leu) containing 1	Kdelc1	-5.83239	1.6961	1	-0.61363	4.76e-05	0.00043	Overexpressed
11169	ILMN_1249999	Kdelc1	KDEL (Lys-Asp-Glu-Leu) containing 1	Gm29247	-5.83239	1.6961	1	-0.61363	4.76e-05	0.00043	Overexpressed
11326	ILMN_1250531	Slc19a2	solute carrier family 19 (thiamine transporter), member 2	Slc19a2	-3.42039	-2.89323	1	-0.253289	0.00426	0.0182	Overexpressed
11367	ILMN_1250704	Rcsd1	RCSD domain containing 1	Rcsd1	-6.6367	3.0781	1	-0.427945	1.25e-05	0.000152	Overexpressed
11583	ILMN_1251426	Klf7	Kruppel-like factor 7 (ubiquitous)	Klf7	-6.05846	2.09351	1	-0.50716	3.24e-05	0.000317	Overexpressed
11735	ILMN_1251995	Ttll4	tubulin tyrosine ligase-like family, member 4	Ttll4	-3.48155	-2.77293	1	-0.174317	0.00378	0.0165	Overexpressed
11957	ILMN_1252821	3110035E14Rik	RIKEN cDNA 3110035E14 gene	3110035E14Rik	-9.00003	6.64084	1	-0.670553	4.04e-07	1.21e-05	Overexpressed
12027	ILMN_1253075	Desi2	desumoylating isopeptidase 2	Desi2	-2.99783	-3.71766	1	-0.197226	0.0098	0.0371	Overexpressed
12127	ILMN_1253395			Gm17971	-6.28736	2.48877	1	-0.452144	2.21e-05	0.000235	Overexpressed
12129	ILMN_1253395			Gm8976	-6.28736	2.48877	1	-0.452144	2.21e-05	0.000235	Overexpressed
12131	ILMN_1253395			Gm11599	-6.28736	2.48877	1	-0.452144	2.21e-05	0.000235	Overexpressed
12149	ILMN_1253395			Gm16305	-6.28736	2.48877	1	-0.452144	2.21e-05	0.000235	Overexpressed
12192	ILMN_1253544	2900060B14Rik	RIKEN cDNA 2900060B14 gene	Gm22710	-2.89652	-3.91251	1	-0.323582	0.0119	0.0439	Overexpressed
12193	ILMN_1253544	2900060B14Rik	RIKEN cDNA 2900060B14 gene	2900060B14Rik	-2.89652	-3.91251	1	-0.323582	0.0119	0.0439	Overexpressed
12244	ILMN_1253761	Ankrd39	ankyrin repeat domain 39	Ankrd39	-4.29289	-1.17939	1	-0.291464	0.000781	0.00434	Overexpressed
12275	ILMN_1253906			Prrc2c	-3.99445	-1.76312	1	-0.305732	0.00139	0.00705	Overexpressed
12301	ILMN_1253966	Pfkfb2	6-phosphofructo-2-kinase/fructose-2,6-biphosphatase 2	Pfkfb2	-3.25994	-3.20793	1	-0.261644	0.00585	0.0239	Overexpressed
12319	ILMN_1254016	Adora1	adenosine A1 receptor	Adora1	-5.62966	1.33385	1	-0.440262	6.76e-05	0.000576	Overexpressed
12342	ILMN_1254112	Lyplal1	lysophospholipase-like 1	Lyplal1	-6.0847	2.13919	1	-0.349195	3.1e-05	0.000305	Overexpressed
12477	ILMN_1254577	AI607873	expressed sequence AI607873	Ifi207	-5.65005	1.37053	1	-0.305281	6.53e-05	0.00056	Overexpressed
12484	ILMN_1254622	Pcp4l1	Purkinje cell protein 4-like 1	Pcp4l1	-7.38153	4.27888	1	-0.520427	3.94e-06	6.34e-05	Overexpressed
12488	ILMN_1254631			Uck2	-4.93925	0.060592	1	-0.687243	0.000233	0.00158	Overexpressed
12492	ILMN_1254639	Usf1	upstream transcription factor 1	Tstd1	-6.58906	2.99872	1	-0.37214	1.35e-05	0.000162	Overexpressed
12493	ILMN_1254639	Usf1	upstream transcription factor 1	Usf1	-6.58906	2.99872	1	-0.37214	1.35e-05	0.000162	Overexpressed
12505	ILMN_1254671	BC034090	cDNA sequence BC034090	BC034090	-3.33441	-3.06204	1	-0.204831	0.00505	0.0211	Overexpressed
12603	ILMN_1255006	Rpe	ribulose-5-phosphate-3-epimerase	Kansl1l	-5.23208	0.607828	1	-0.28931	0.000137	0.00102	Overexpressed
12792	ILMN_1255731	Dnm3os	dynamin 3, opposite strand	Dnm3os	-3.11281	-3.49492	1	-0.202053	0.00781	0.0307	Overexpressed
12813	ILMN_1255779	Tbc1d8	TBC1 domain family, member 8	Tbc1d8	-4.89097	-0.030582	1	-0.535012	0.000254	0.0017	Overexpressed
12921	ILMN_1256175	Pcmtd1	protein-L-isoaspartate (D-aspartate) O-methyltransferase domain containing 1	Pcmtd1	-3.40063	-2.93205	1	-0.201605	0.00443	0.0189	Overexpressed
13245	ILMN_1257299	G0s2	G0/G1 switch gene 2	G0s2	-4.42809	-0.916892	1	-0.250302	0.000604	0.0035	Overexpressed
13282	ILMN_1257434			C130036L24Rik	-5.90557	1.82551	1	-0.418314	4.2e-05	0.000389	Overexpressed
13380	ILMN_1257771			Ifi205	-3.7548	-2.23463	1	-0.326574	0.00221	0.0105	Overexpressed
13381	ILMN_1257771			Mndal	-3.7548	-2.23463	1	-0.326574	0.00221	0.0105	Overexpressed
13382	ILMN_1257771			Ifi211	-3.7548	-2.23463	1	-0.326574	0.00221	0.0105	Overexpressed
13544	ILMN_1258341	Chpf	chondroitin polymerizing factor	Chpf	-3.65908	-2.42325	1	-0.306923	0.00267	0.0123	Overexpressed
13740	ILMN_1258961	Agfg1	ArfGAP with FG repeats 1	Agfg1	-5.94599	1.89667	1	-0.425466	3.92e-05	0.000368	Overexpressed
13778	ILMN_1259075	Nme7	NME/NM23 family member 7	Atp1b1	-8.05343	5.29895	1	-0.928094	1.48e-06	3.08e-05	Overexpressed
13891	ILMN_1259463	Ankzf1	ankyrin repeat and zinc finger domain containing 1	Ankzf1	-3.1485	-3.42549	1	-0.318932	0.00728	0.0289	Overexpressed
14064	ILMN_1260046	Sft2d2	SFT2 domain containing 2	Sft2d2	-8.49523	5.93862	1	-0.559041	7.96e-07	1.97e-05	Overexpressed
14126	ILMN_1260262	Mrpl30	mitochondrial ribosomal protein L30	Mrpl30	-6.39107	2.66547	1	-0.508136	1.87e-05	0.000206	Overexpressed
14154	ILMN_1260378	Csrp1	cysteine and glycine-rich protein 1	Csrp1	-6.76129	3.2842	1	-0.512312	1.03e-05	0.000131	Overexpressed
14257	ILMN_2417316			Mir6897	-8.5671	6.04043	1	-0.590133	7.22e-07	1.83e-05	Overexpressed
14258	ILMN_2417316			Uggt1	-8.5671	6.04043	1	-0.590133	7.22e-07	1.83e-05	Overexpressed
14298	ILMN_2418855	Ugt1a6a	UDP glucuronosyltransferase 1 family, polypeptide A6A	Ugt1a7c	-3.88509	-1.97808	1	-0.377378	0.00172	0.00844	Overexpressed
14299	ILMN_2418855	Ugt1a6a	UDP glucuronosyltransferase 1 family, polypeptide A6A	Ugt1a6a	-3.88509	-1.97808	1	-0.377378	0.00172	0.00844	Overexpressed
14319	ILMN_2419247	Trp53bp2	transformation related protein 53 binding protein 2	Trp53bp2	-2.8405	-4.01956	1	-0.192289	0.0133	0.0483	Overexpressed
14342	ILMN_2419998	Soat1	sterol O-acyltransferase 1	Soat1	-11.8695	10.1269	1	-0.70998	1.38e-08	1.08e-06	Overexpressed
14374	ILMN_2421119	Tpp2	tripeptidyl peptidase II	Tpp2	-2.85375	-3.99429	1	-0.373941	0.013	0.0472	Overexpressed
14481	ILMN_2424703	Cep170	centrosomal protein 170	Cep170	-7.22205	4.02807	1	-0.474229	5.02e-06	7.54e-05	Overexpressed
14487	ILMN_2424866	Cnih4	cornichon family AMPA receptor auxiliary protein 4	Cnih4	-9.12313	6.80763	1	-0.622996	3.44e-07	1.07e-05	Overexpressed
14519	ILMN_2426115	Cflar	CASP8 and FADD-like apoptosis regulator	Cflar	-4.9808	0.138852	1	-0.396954	0.000216	0.00149	Overexpressed
14526	ILMN_2426380	Trove2	TROVE domain family, member 2	Trove2	-3.39574	-2.94165	1	-0.449145	0.00448	0.019	Overexpressed
14595	ILMN_2428301	Clk1	CDC-like kinase 1	Clk1	-4.73947	-0.318336	1	-0.578473	0.000337	0.00215	Overexpressed
14726	ILMN_2433213	Klf7	Kruppel-like factor 7 (ubiquitous)	Klf7	-4.18441	-1.39096	1	-0.379279	0.000962	0.00517	Overexpressed
14791	ILMN_2435337	Agap1	ArfGAP with GTPase domain, ankyrin repeat and PH domain 1	Agap1	-3.9305	-1.88877	1	-0.133579	0.00157	0.00783	Overexpressed
14802	ILMN_2435505	Usf1	upstream transcription factor 1	Usf1	-5.52636	1.14718	1	-0.327074	8.1e-05	0.000669	Overexpressed
14856	ILMN_2437513			Tor3a	-3.37377	-2.98481	1	-0.18573	0.00467	0.0197	Overexpressed
14880	ILMN_2438338	Itpkb	inositol 1,4,5-trisphosphate 3-kinase B	Itpkb	-4.77724	-0.246372	1	-0.43622	0.000314	0.00203	Overexpressed
14935	ILMN_2440046	Psmd1	proteasome (prosome, macropain) 26S subunit, non-ATPase, 1	Psmd1	-3.46063	-2.8141	1	-0.226159	0.00394	0.0171	Overexpressed
14956	ILMN_2440612	Zdbf2	zinc finger, DBF-type containing 2	Zdbf2	-5.0994	0.361139	1	-0.464624	0.000174	0.00124	Overexpressed
[truncated: 38,538 more rows]

## Sheet: no change  X-20dpp
	Genes
1	Ap1s2
2	Xlr
3	Igbp1
4	Pou4f2
5	Mycs
6	Syp
7	Plp2
8	Akap4
9	Gata1
10	Suv39h1
11	Agtr2
12	Lamp2
13	Gria3
14	Gpc4
15	Zic3
16	Fgf13
17	Pqbp1
18	Slc35a2
19	Rbm3
20	Timm17b
21	Pim2
22	Was
23	Kcnd1
24	Cybb
25	F9
26	Fmr1
27	Sox3
28	Gpr50
29	Ids
30	Mtm1
31	Gabra3
32	Cetn2
33	Nsdhl
34	Xlr3b
35	Zfp92
36	Abcd1
37	L1cam
38	Avpr2
39	Irak1
40	Mecp2
41	Emd
42	Rpl10
43	Plxna3
44	Otc
45	Mpp1
46	F8
47	Tbl1x
48	Dmd
49	Nr0b1
50	Pola1
51	Zfx
52	Ar
53	Heph
54	Itm2a
55	Eda
56	Il2rg
57	Phka1
58	Cask
59	Gjb1
60	Cxcr3
61	Slc16a2
62	Xist
63	Chic1
64	Nap1l2
65	Cdx4
66	Atrx
67	Pgk1
68	Pou3f4
69	Maoa
70	Usp9x
71	Gla
72	Nrk
73	Esx1
74	Trap1a
75	Syn1
76	Araf
77	Elk1
78	Mid2
79	Alas2
80	Il13ra2
81	Trpc5
82	Phex
83	Htr2c
84	Prdx4
85	Siah1b
86	Piga
87	Grpr
88	Egfl6
89	Tmsb4x
90	Mid1
91	Chm
92	1810030O07Rik
93	Wdr13
94	Rpgr
95	Bmp15
96	Nyx
97	Srpx
98	Rgn
99	Rbm10
100	Usp11
101	C330007P06Rik
102	septin 6
103	Slc6a14
104	Smarca1
105	Gpc3
106	Arhgef6
107	Hs6st2
108	Usp26
109	1700080O16Rik
110	Sh2d1a
111	Atp11c
112	Trex2
113	Fhl1
114	Hmgb3
115	Mtcp1
116	Ikbkg
117	Magea4
118	Arhgap4
119	Plxnb3
120	Brs3
121	Pbsn
122	Prkx
123	5430402E10Rik
124	Obp1a
125	Dusp9
126	5430427O19Rik
127	Pdk3
128	Arx
129	Snx12
130	Msn
131	Nono
132	Cox7b
133	Slc7a3
134	Pin4
135	Sh3bgrl
136	A630033H20Rik
137	Cysltr1
138	2810403D21Rik
139	Itgb1bp2
140	5530601H04Rik
141	Tbx22
142	Nap1l3
143	Drp2
144	2010106E10Rik
145	Psmd10
146	Kcne1l
147	Cldn2
148	Col4a6
149	Dcx
150	Pfkfb1
151	Tro
152	Ubqln2
153	Rai2
154	Sh3kbp1
155	Smpx
156	Rab9
157	Gpm6b
158	Hccs
159	Bmx
160	Ctps2
161	Ace2
162	Asb11
163	4933400A11Rik

## Sheet: Over exp  X-20dpp
	ID	Gene.symbol	Gene.title	external_gene_name	t	B	Chromosome	logFC	P.Value	adj.P.Val	Expression
93	ILMN_1212894	Cask	calcium/calmodulin-dependent serine protein kinase (MAGUK family)	Cask	-6.36556	2.62215	X	-0.508845	1.95e-05	0.000213	Overexpressed
259	ILMN_1213474	Cited1	Cbp/p300-interacting transactivator with Glu/Asp-rich carboxy-terminal domain 1	Cited1	-5.49744	1.09466	X	-0.460844	8.53e-05	0.000694	Overexpressed
467	ILMN_1214195	Gm648	predicted gene 648	Gm10477	-7.53459	4.5164	X	-0.8059	3.14e-06	5.34e-05	Overexpressed
468	ILMN_1214195	Gm648	predicted gene 648	Gm648	-7.53459	4.5164	X	-0.8059	3.14e-06	5.34e-05	Overexpressed
598	ILMN_1214659			Atp6ap2	-5.68113	1.42634	X	-0.48058	6.18e-05	0.000535	Overexpressed
799	ILMN_1215335			Gm650	-6.13932	2.23395	X	-0.243203	2.83e-05	0.000283	Overexpressed
939	ILMN_1215810	Mcts1	malignant T cell amplified sequence 1	Mcts1	-9.22326	6.94204	X	-0.581761	3.02e-07	9.76e-06	Overexpressed
1034	ILMN_1216083	Araf	Araf proto-oncogene, serine/threonine kinase	Araf	-3.08101	-3.55668	X	-0.219655	0.00832	0.0323	Overexpressed
1124	ILMN_1216374	Chst7	carbohydrate (N-acetylglucosamino) sulfotransferase 7	Chst7	-3.7317	-2.28014	X	-0.166447	0.00231	0.0109	Overexpressed
1197	ILMN_1216559	Dynlt3	dynein light chain Tctex-type 3	Dynlt3	-5.05829	0.284263	X	-0.838145	0.000187	0.00132	Overexpressed
1224	ILMN_1216639	Pak3	p21 protein (Cdc42/Rac)-activated kinase 3	Pak3	-3.89087	-1.9667	X	-0.364911	0.0017	0.00836	Overexpressed
1229	ILMN_1216663	Tspyl2	TSPY-like 2	Tspyl2	-3.77522	-2.19441	X	-0.317434	0.00213	0.0101	Overexpressed
1290	ILMN_1216852	Slc25a14	solute carrier family 25 (mitochondrial carrier, brain), member 14	Slc25a14	-4.48845	-0.800189	X	-0.435131	0.000539	0.00318	Overexpressed
1294	ILMN_1216864	Magea10	melanoma antigen family A, 10	Magea10	-4.969	0.116633	X	-0.405702	0.00022	0.00151	Overexpressed
1465	ILMN_1217454	Lamp2	lysosomal-associated membrane protein 2	Lamp2	-8.16094	5.45682	X	-0.811683	1.27e-06	2.76e-05	Overexpressed
1477	ILMN_1217489	Gm14680	predicted gene 14680	Gm14680	-5.50534	1.10902	X	-0.603015	8.41e-05	0.000687	Overexpressed
1478	ILMN_1217489	Gm14680	predicted gene 14680	Gm6292	-5.50534	1.10902	X	-0.603015	8.41e-05	0.000687	Overexpressed
1479	ILMN_1217489	Gm14680	predicted gene 14680	Sms	-5.50534	1.10902	X	-0.603015	8.41e-05	0.000687	Overexpressed
1722	ILMN_1218310	Piga	phosphatidylinositol glycan anchor biosynthesis, class A	Piga	-8.43889	5.85838	X	-0.786027	8.6e-07	2.08e-05	Overexpressed
1737	ILMN_1218340	C77370	expressed sequence C77370	C77370	-4.04747	-1.65906	X	-0.342433	0.00125	0.00647	Overexpressed
2013	ILMN_1219275	Rbbp7	retinoblastoma binding protein 7	Rbbp7	-6.62402	3.057	X	-0.679552	1.28e-05	0.000154	Overexpressed
2052	ILMN_1219447	Zmym3	zinc finger, MYM-type 3	Zmym3	-4.50727	-0.763846	X	-0.301279	0.00052	0.00308	Overexpressed
2214	ILMN_1220039	Kif4	kinesin family member 4	Kif4	-4.80402	-0.195444	X	-0.401309	0.000299	0.00195	Overexpressed
2229	ILMN_1220085	Htatsf1	HIV TAT specific factor 1	Htatsf1	-4.58447	-0.615174	X	-0.415148	0.00045	0.00273	Overexpressed
2309	ILMN_1220315	Zc4h2	zinc finger, C4H2 domain containing	Zc4h2	-6.8435	3.41905	X	-0.410504	9.03e-06	0.000118	Overexpressed
2337	ILMN_1220398	Armcx2	armadillo repeat containing, X-linked 2	Armcx2	-6.58453	2.99116	X	-0.54966	1.36e-05	0.000162	Overexpressed
2364	ILMN_1220482	Magee1	melanoma antigen, family E, 1	Magee1	-5.6056	1.2905	X	-0.558515	7.05e-05	0.000596	Overexpressed
2412	ILMN_1220624	Brwd3	bromodomain and WD repeat domain containing 3	Brwd3	-5.549	1.18821	X	-0.241386	7.79e-05	0.000648	Overexpressed
2474	ILMN_1220819	Rragb	Ras-related GTP binding B	Rragb	-4.2378	-1.28674	X	-0.481067	0.000868	0.00473	Overexpressed
2666	ILMN_1221442	Utp14a	UTP14A small subunit processome component	Utp14a	-3.67286	-2.39611	X	-0.197	0.0026	0.012	Overexpressed
2819	ILMN_1221937	F8	coagulation factor VIII	F8	-4.67911	-0.433641	X	-0.255168	0.000377	0.00235	Overexpressed
2880	ILMN_1222169	Gm5072	predicted gene 5072	Gm5072	-5.82081	1.67556	X	-0.534801	4.86e-05	0.000437	Overexpressed
2881	ILMN_1222169	Gm5072	predicted gene 5072	Gm8914	-5.82081	1.67556	X	-0.534801	4.86e-05	0.000437	Overexpressed
2918	ILMN_1222258	Mid2	midline 2	Mid2	-7.30534	4.15948	X	-0.441902	4.42e-06	6.87e-05	Overexpressed
2988	ILMN_1222520			Mageb17-ps	-5.44835	1.00527	X	-0.444259	9.3e-05	0.000746	Overexpressed
3074	ILMN_1222772	4930502E18Rik	RIKEN cDNA 4930502E18 gene	4930502E18Rik	-6.58778	2.99657	X	-0.720107	1.36e-05	0.000162	Overexpressed
3081	ILMN_1222806	Brcc3	BRCA1/BRCA2-containing complex, subunit 3	Brcc3	-3.15543	-3.41199	X	-0.200957	0.00718	0.0285	Overexpressed
3503	ILMN_1224368	Idh3g	isocitrate dehydrogenase 3 (NAD+), gamma	Idh3g	-6.91391	3.53379	X	-0.726197	8.08e-06	0.000108	Overexpressed
3529	ILMN_1224455	Trmt2b	TRM2 tRNA methyltransferase 2B	Trmt2b	-7.48066	4.43306	X	-0.402272	3.4e-06	5.69e-05	Overexpressed
3536	ILMN_1224487	Ddx26b	DEAD/H (Asp-Glu-Ala-Asp/His) box polypeptide 26B	Ints6l	-6.48135	2.81811	X	-0.631263	1.61e-05	0.000184	Overexpressed
3636	ILMN_1224770	Gprasp1	G protein-coupled receptor associated sorting protein 1	Gprasp1	-8.95225	6.57565	X	-0.756573	4.31e-07	1.26e-05	Overexpressed
3903	ILMN_1225603			Gm4912	-4.39115	-0.988474	X	-0.2373	0.000648	0.00371	Overexpressed
3986	ILMN_1225876	Las1l	LAS1-like (S. cerevisiae)	Las1l	-9.75732	7.64039	X	-0.46362	1.54e-07	6.09e-06	Overexpressed
4189	ILMN_1226514	Gab3	growth factor receptor bound protein 2-associated protein 3	Gab3	-6.19157	2.32423	X	-0.501257	2.6e-05	0.000265	Overexpressed
4681	ILMN_1228091	Bcor	BCL6 interacting corepressor	Bcor	-3.4248	-2.88455	X	-0.204943	0.00423	0.0181	Overexpressed
4693	ILMN_1228122	Slc9a6	solute carrier family 9 (sodium/hydrogen exchanger), member 6	Slc9a6	-4.03328	-1.6869	X	-0.204245	0.00129	0.00661	Overexpressed
4722	ILMN_1228189	Med14	mediator complex subunit 14	Med14	-4.94591	0.073137	X	-0.391931	0.00023	0.00157	Overexpressed
4759	ILMN_1228320	Cfp	complement factor properdin	Cfp	-5.38213	0.884201	X	-0.482564	0.000105	0.000822	Overexpressed
4813	ILMN_1228498	Las1l	LAS1-like (S. cerevisiae)	Las1l	-2.98981	-3.73313	X	-0.216903	0.00995	0.0376	Overexpressed
4889	ILMN_1228717			Rps4x	-2.90223	-3.90155	X	-0.635232	0.0118	0.0435	Overexpressed
4890	ILMN_1228717			Gm15013	-2.90223	-3.90155	X	-0.635232	0.0118	0.0435	Overexpressed
4926	ILMN_1228827			Armcx6	-3.30338	-3.12288	X	-0.161601	0.00537	0.0222	Overexpressed
4927	ILMN_1228827			Gm16397	-3.30338	-3.12288	X	-0.161601	0.00537	0.0222	Overexpressed
5082	ILMN_1229393	Rhox2e	reproductive homeobox 2E	Rhox2d	-4.04278	-1.66825	X	-0.615661	0.00126	0.00652	Overexpressed
5083	ILMN_1229393	Rhox2e	reproductive homeobox 2E	Rhox2a	-4.04278	-1.66825	X	-0.615661	0.00126	0.00652	Overexpressed
5084	ILMN_1229393	Rhox2e	reproductive homeobox 2E	Rhox2b	-4.04278	-1.66825	X	-0.615661	0.00126	0.00652	Overexpressed
5085	ILMN_1229393	Rhox2e	reproductive homeobox 2E	Rhox2e	-4.04278	-1.66825	X	-0.615661	0.00126	0.00652	Overexpressed
5086	ILMN_1229393	Rhox2e	reproductive homeobox 2E	Rhox2c	-4.04278	-1.66825	X	-0.615661	0.00126	0.00652	Overexpressed
5087	ILMN_1229393	Rhox2e	reproductive homeobox 2E	Rhox2g	-4.04278	-1.66825	X	-0.615661	0.00126	0.00652	Overexpressed
5232	ILMN_1229913	Fundc1	FUN14 domain containing 1	Fundc1	-10.4047	8.44712	X	-0.690714	7.05e-08	3.45e-06	Overexpressed
5346	ILMN_1230281	Ophn1	oligophrenin 1	Ophn1	-3.27899	-3.17065	X	-0.152235	0.00563	0.0232	Overexpressed
5396	ILMN_1230457	Cd99l2	CD99 antigen-like 2	Cd99l2	-3.96889	-1.81332	X	-0.429753	0.00146	0.00736	Overexpressed
5410	ILMN_1230518	Prps1	phosphoribosyl pyrophosphate synthetase 1	Prps1	-6.88697	3.48997	X	-0.812412	8.43e-06	0.000112	Overexpressed
5528	ILMN_1230912	Phf6	PHD finger protein 6	Phf6	-4.50035	-0.77721	X	-0.271883	0.000527	0.00312	Overexpressed
5861	ILMN_1232030	Kif4	kinesin family member 4	Kif4	-5.77124	1.58741	X	-0.374003	5.29e-05	0.00047	Overexpressed
5872	ILMN_1232063	Wdr44	WD repeat domain 44	Wdr44	-3.05619	-3.6048	X	-0.159858	0.00873	0.0337	Overexpressed
5885	ILMN_1232107			Bex2	-6.61442	3.04102	X	-0.652324	1.3e-05	0.000156	Overexpressed
6075	ILMN_1232801	Smim10l2a	small integral membrane protein 10 like 2A	Smim10l2a	-6.86382	3.45223	X	-0.422428	8.75e-06	0.000115	Overexpressed
6113	ILMN_1232925	Elf4	E74-like factor 4 (ets domain transcription factor)	Elf4	-8.39511	5.79575	X	-0.384479	9.14e-07	2.18e-05	Overexpressed
6128	ILMN_1232962	Stag2	stromal antigen 2	Stag2	-2.94367	-3.82199	X	-0.160362	0.0109	0.0406	Overexpressed
6161	ILMN_1233065	Rbmx	RNA binding motif protein, X chromosome	Rbmx	-8.20454	5.52045	X	-0.376959	1.19e-06	2.63e-05	Overexpressed
6505	ILMN_1234322	Mageh1	melanoma antigen, family H, 1	Mageh1	-3.04873	-3.61924	X	-0.13239	0.00886	0.0341	Overexpressed
6544	ILMN_1234453			Rbm3	-7.00547	3.682	X	-0.638291	7.01e-06	9.71e-05	Overexpressed
6629	ILMN_1234742	Armcx3	armadillo repeat containing, X-linked 3	Armcx3	-6.55895	2.94839	X	-0.421475	1.42e-05	0.000168	Overexpressed
6776	ILMN_1235273	Phf8	PHD finger protein 8	Phf8	-5.33398	0.795833	X	-0.252989	0.000114	0.00088	Overexpressed
6823	ILMN_1235440	Trappc2	trafficking protein particle complex 2	Trappc2	-5.04013	0.250245	X	-0.447682	0.000193	0.00136	Overexpressed
6931	ILMN_1235800			Fam90a1b	-4.65255	-0.484507	X	-0.5548	0.000396	0.00245	Overexpressed
6973	ILMN_1235934	Btk	Bruton agammaglobulinemia tyrosine kinase	Btk	-3.51881	-2.69959	X	-0.148937	0.00351	0.0155	Overexpressed
7041	ILMN_1236157	Akap17b	A kinase (PRKA) anchor protein 17B	Akap17b	-8.49432	5.93733	X	-0.698229	7.97e-07	1.97e-05	Overexpressed
7043	ILMN_1236161	Slc10a3	solute carrier family 10 (sodium/bile acid cotransporter family), member 3	Slc10a3	-5.68457	1.43252	X	-0.439342	6.15e-05	0.000533	Overexpressed
7330	ILMN_1237160	Rhox13	reproductive homeobox 13	Rhox13	-3.29398	-3.14129	X	-0.65913	0.00547	0.0226	Overexpressed
7363	ILMN_1237241	Araf	Araf proto-oncogene, serine/threonine kinase	Araf	-7.40191	4.31067	X	-0.4313	3.82e-06	6.21e-05	Overexpressed
7375	ILMN_1237279	Gata1	GATA binding protein 1	Gata1	-3.70719	-2.32845	X	-0.247302	0.00243	0.0114	Overexpressed
7678	ILMN_1238289	Prkx	protein kinase, X-linked	Prkx	-5.22533	0.595333	X	-0.427105	0.000138	0.00103	Overexpressed
7764	ILMN_1238614	Hsd17b10	hydroxysteroid (17-beta) dehydrogenase 10	Hsd17b10	-5.62022	1.31684	X	-0.850425	6.87e-05	0.000584	Overexpressed
7770	ILMN_1238634	4933402E13Rik	RIKEN cDNA 4933402E13 gene	4933402E13Rik	-5.00883	0.191535	X	-0.754718	0.000205	0.00142	Overexpressed
7864	ILMN_1238998	Jade3	jade family PHD finger 3	Jade3	-4.46024	-0.854691	X	-0.272096	0.000568	0.00332	Overexpressed
7877	ILMN_1239030			Gm4911	-11.2911	9.48633	X	-0.464488	2.57e-08	1.7e-06	Overexpressed
7925	ILMN_1239173			Gm6829	-2.94082	-3.82748	X	-0.21719	0.011	0.0408	Overexpressed
8234	ILMN_1240381	Plp1	proteolipid protein (myelin) 1	Plp1	-4.11172	-1.53315	X	-0.629531	0.00111	0.00582	Overexpressed
8378	ILMN_1240911	Tmem29	transmembrane protein 29	Tmem29	-6.23422	2.39765	X	-0.739545	2.42e-05	0.000251	Overexpressed
8382	ILMN_1240934	Tktl1	transketolase-like 1	Tktl1	-5.92679	1.86289	X	-0.748074	4.05e-05	0.000377	Overexpressed
8462	ILMN_1241207	Gm364	predicted gene 364	Gm364	-4.9074	0.000475	X	-0.685106	0.000247	0.00166	Overexpressed
8508	ILMN_1241350	Vsig4	V-set and immunoglobulin domain containing 4	Vsig4	-6.40442	2.68812	X	-0.353093	1.83e-05	0.000202	Overexpressed
8733	ILMN_1242047			Drr1	-4.97856	0.134633	X	-0.396529	0.000216	0.00149	Overexpressed
8767	ILMN_1242047			Gm22102	-4.97856	0.134633	X	-0.396529	0.000216	0.00149	Overexpressed
8947	ILMN_1242617	Lpar4	lysophosphatidic acid receptor 4	Lpar4	-3.09775	-3.52418	X	-0.190577	0.00805	0.0314	Overexpressed
9098	ILMN_1243080	Taf9b	TATA-box binding protein associated factor 9B	Taf9b	-8.20739	5.5246	X	-0.657902	1.19e-06	2.63e-05	Overexpressed
9106	ILMN_1243095	Vbp1	von Hippel-Lindau binding protein 1	Vbp1	-5.06937	0.304996	X	-0.524012	0.000183	0.0013	Overexpressed
9290	ILMN_1243754	Prkx	protein kinase, X-linked	Prkx	-4.06834	-1.61814	X	-0.13779	0.0012	0.00624	Overexpressed
9367	ILMN_1244077	Ocrl	oculocerebrorenal syndrome of Lowe	Ocrl	-8.73217	6.27194	X	-0.582858	5.77e-07	1.57e-05	Overexpressed
9459	ILMN_1244364	Pnck	pregnancy upregulated non-ubiquitously expressed CaM kinase	Pnck	-3.51156	-2.71387	X	-0.229655	0.00356	0.0157	Overexpressed
9513	ILMN_1244536	Hnrnpa1	heterogeneous nuclear ribonucleoprotein A1	Gm5643	-4.08463	-1.5862	X	-0.629682	0.00117	0.00608	Overexpressed
9609	ILMN_1244872	Acsl4	acyl-CoA synthetase long-chain family member 4	Acsl4	-2.90469	-3.89684	X	-0.161934	0.0118	0.0433	Overexpressed
9815	ILMN_1245504			Hmgb1-ps2	-3.0024	-3.70884	X	-0.380279	0.00971	0.0368	Overexpressed
9864	ILMN_1245658	Nxt2	nuclear transport factor 2-like export factor 2	Nxt2	-10.1739	8.16432	X	-0.835013	9.27e-08	4.19e-06	Overexpressed
9946	ILMN_1245909	4933402E13Rik	RIKEN cDNA 4933402E13 gene	4933402E13Rik	-8.34976	5.73064	X	-0.719642	9.73e-07	2.27e-05	Overexpressed
9949	ILMN_1245915	Taf7l	TATA-box binding protein associated factor 7 like	Taf7l	-6.41036	2.69818	X	-0.857527	1.81e-05	0.000201	Overexpressed
9971	ILMN_1245994	Flna	filamin, alpha	Flna	-3.20008	-3.32492	X	-0.476396	0.00658	0.0265	Overexpressed
9976	ILMN_1246006			Armcx4	-3.12544	-3.47036	X	-0.20067	0.00762	0.03	Overexpressed
10069	ILMN_1246382	2010204K13Rik	RIKEN cDNA 2010204K13 gene	2010204K13Rik	-6.53228	2.9037	X	-0.359408	1.48e-05	0.000173	Overexpressed
10085	ILMN_1246408			Gm14760	-4.33435	-1.09875	X	-0.642119	0.000722	0.00405	Overexpressed
10098	ILMN_1246408			Gm14491	-4.33435	-1.09875	X	-0.642119	0.000722	0.00405	Overexpressed
10162	ILMN_1246561			Gm6382	-3.431	-2.87237	X	-0.619386	0.00418	0.0179	Overexpressed
10231	ILMN_1246764	Fam122b	family with sequence similarity 122, member B	Fam122b	-5.74202	1.5353	X	-0.302268	5.56e-05	0.00049	Overexpressed
10324	ILMN_1247078	Ogt	O-linked N-acetylglucosamine (GlcNAc) transferase (UDP-N-acetylglucosamine:polypeptide-N-acetylglucosaminyl transferase)	Ogt	-4.08367	-1.58808	X	-0.477351	0.00117	0.00609	Overexpressed
10341	ILMN_1247127			Chic1	-7.28227	4.12317	X	-0.452623	4.58e-06	7.05e-05	Overexpressed
10545	ILMN_1247896	Gm715	predicted gene 715	Gm715	-3.32993	-3.07083	X	-0.225168	0.0051	0.0212	Overexpressed
10710	ILMN_1248468			Gm14373	-3.63704	-2.46669	X	-0.268344	0.00279	0.0128	Overexpressed
10748	ILMN_1248608	Shroom2	shroom family member 2	Shroom2	-6.11656	2.19452	X	-0.475502	2.94e-05	0.000292	Overexpressed
10862	ILMN_1248998	Xpnpep2	X-prolyl aminopeptidase (aminopeptidase P) 2, membrane-bound	Xpnpep2	-2.88327	-3.93787	X	-0.185432	0.0123	0.0449	Overexpressed
10912	ILMN_1249204	Tktl1	transketolase-like 1	Tktl1	-7.24446	4.06351	X	-0.782997	4.85e-06	7.35e-05	Overexpressed
10961	ILMN_1249347	Uxt	ubiquitously expressed transcript	Uxt	-10.2647	8.27619	X	-0.778863	8.32e-08	3.87e-06	Overexpressed
10991	ILMN_1249467	Rap2c	RAP2C, member of RAS oncogene family	Rap2c	-5.52405	1.14298	X	-0.506735	8.14e-05	0.00067	Overexpressed
11039	ILMN_1249624	Ftsj1	FtsJ RNA methyltransferase homolog 1 (E. coli)	Ftsj1	-6.23362	2.39663	X	-0.322972	2.42e-05	0.000251	Overexpressed
11265	ILMN_1250353	Mageb4	melanoma antigen, family B, 4	Mageb10-ps	-6.46449	2.78969	X	-0.622773	1.66e-05	0.000188	Overexpressed
11266	ILMN_1250353	Mageb4	melanoma antigen, family B, 4	Mageb4	-6.46449	2.78969	X	-0.622773	1.66e-05	0.000188	Overexpressed
11458	ILMN_1251046	Dmrtc1a	DMRT-like family C1a	Dmrtc1a	-5.53378	1.16063	X	-0.88571	8e-05	0.000662	Overexpressed
11505	ILMN_1251126	Foxp3	forkhead box P3	Ccdc22	-5.74399	1.53881	X	-0.573543	5.55e-05	0.000489	Overexpressed
11567	ILMN_1251370	Ndufa1	NADH dehydrogenase (ubiquinone) 1 alpha subcomplex, 1	Ndufa1	-7.91251	5.08982	X	-0.698934	1.8e-06	3.55e-05	Overexpressed
11614	ILMN_1251534	Trmt2b	TRM2 tRNA methyltransferase 2B	Trmt2b	-2.93577	-3.83719	X	-0.176927	0.0111	0.0411	Overexpressed
11629	ILMN_1251595	Bhlhb9	basic helix-loop-helix domain containing, class B9	Bhlhb9	-9.8161	7.7154	X	-0.716292	1.43e-07	5.76e-06	Overexpressed
11643	ILMN_1251634	Gria3	glutamate receptor, ionotropic, AMPA3 (alpha 3)	Gria3	-3.59532	-2.5489	X	-0.171522	0.00302	0.0137	Overexpressed
11855	ILMN_1252459	Zfp280c	zinc finger protein 280C	Zfp280c	-6.88025	3.47902	X	-0.356138	8.52e-06	0.000113	Overexpressed
12097	ILMN_1253308	Mum1l1	melanoma associated antigen (mutated) 1-like 1	Mum1l1	-8.36452	5.75187	X	-0.515212	9.53e-07	2.24e-05	Overexpressed
12150	ILMN_1253395			Rps2-ps13	-6.28736	2.48877	X	-0.452144	2.21e-05	0.000235	Overexpressed
12217	ILMN_1253650	Smarca1	SWI/SNF related, matrix associated, actin dependent regulator of chromatin, subfamily a, member 1	Smarca1	-10.6914	8.79115	X	-0.770469	5.05e-08	2.74e-06	Overexpressed
12541	ILMN_1254807	Thoc2	THO complex 2	Thoc2	-3.00554	-3.70277	X	-0.138083	0.00965	0.0366	Overexpressed
12743	ILMN_1255527	Fmr1	fragile X mental retardation syndrome 1	Fmr1	-2.99033	-3.73212	X	-0.279876	0.00994	0.0375	Overexpressed
12850	ILMN_1255926	Ppp1r3f	protein phosphatase 1, regulatory (inhibitor) subunit 3F	Gm36995	-3.90455	-1.9398	X	-0.236227	0.00165	0.00818	Overexpressed
12851	ILMN_1255926	Ppp1r3f	protein phosphatase 1, regulatory (inhibitor) subunit 3F	Ppp1r3f	-3.90455	-1.9398	X	-0.236227	0.00165	0.00818	Overexpressed
12928	ILMN_1256219			Sat1	-5.7246	1.50417	X	-0.674011	5.73e-05	0.000503	Overexpressed
13294	ILMN_1257485	Pbdc1	polysaccharide biosynthesis domain containing 1	Pbdc1	-7.56873	4.56897	X	-0.575215	2.98e-06	5.13e-05	Overexpressed
13295	ILMN_1257486	Slc25a53	solute carrier family 25, member 53	Slc25a53	-4.05064	-1.65284	X	-0.248344	0.00124	0.00643	Overexpressed
13404	ILMN_1257855	Stard8	START domain containing 8	Stard8	-4.86712	-0.075736	X	-0.580293	0.000266	0.00177	Overexpressed
13447	ILMN_1258007			Gm15017	-2.97744	-3.75698	X	-0.119928	0.0102	0.0384	Overexpressed
13448	ILMN_1258007			Gm6215	-2.97744	-3.75698	X	-0.119928	0.0102	0.0384	Overexpressed
13474	ILMN_1258125	Rab9	RAB9, member RAS oncogene family	Rab9	-3.14993	-3.4227	X	-0.192558	0.00726	0.0288	Overexpressed
13487	ILMN_1258183	Tex13	testis expressed gene 13	Tex13b	-7.98811	5.20233	X	-0.750572	1.62e-06	3.28e-05	Overexpressed
13631	ILMN_1258620	Mtmr1	myotubularin related protein 1	Mtmr1	-4.65339	-0.482902	X	-0.534348	0.000395	0.00245	Overexpressed
13865	ILMN_1259379	Pdzd11	PDZ domain containing 11	Pdzd11	-6.55011	2.93359	X	-0.589969	1.44e-05	0.00017	Overexpressed
13984	ILMN_1259771	H2bfm	H2B histone family, member M	H2bfm	-15.2682	13.3929	X	-0.700864	5.51e-10	1.01e-07	Overexpressed
14010	ILMN_1259859			Scml2	-4.72106	-0.353471	X	-0.838044	0.000348	0.00221	Overexpressed
14349	ILMN_2420209	Nhsl2	NHS-like 2	Nhsl2	-4.63053	-0.526724	X	-0.298964	0.000412	0.00253	Overexpressed
14355	ILMN_2420366	Zrsr2	zinc finger (CCCH type), RNA binding motif and serine/arginine rich 2	Zrsr2	-8.4141	5.82295	X	-0.835742	8.9e-07	2.13e-05	Overexpressed
14442	ILMN_2423507	Tsx	testis specific X-linked gene	Tsx	-2.93645	-3.83588	X	-0.459301	0.011	0.0411	Overexpressed
14548	ILMN_2427063	Uxt	ubiquitously expressed transcript	Uxt	-8.34926	5.72992	X	-0.639547	9.74e-07	2.27e-05	Overexpressed
14614	ILMN_2429025	Wbp5	WW domain binding protein 5	Tceal9	-15.8753	13.9006	X	-0.883674	3.32e-10	7.02e-08	Overexpressed
14658	ILMN_2430374	Uba1	ubiquitin-like modifier activating enzyme 1	Uba1	-7.51645	4.48841	X	-0.525933	3.22e-06	5.45e-05	Overexpressed
14865	ILMN_2437848	Col4a5	collagen, type IV, alpha 5	Col4a5	-6.76487	3.29009	X	-0.712665	1.02e-05	0.00013	Overexpressed
14907	ILMN_2438962	2900054C01Rik	RIKEN cDNA 2900054C01 gene	Cdkl5	-5.03949	0.249041	X	-0.223623	0.000194	0.00136	Overexpressed
14911	ILMN_2439089	Usp11	ubiquitin specific peptidase 11	Usp11	-4.17424	-1.41084	X	-0.261099	0.000981	0.00525	Overexpressed
14943	ILMN_2440242	Zic3	zinc finger protein of the cerebellum 3	Zic3	-4.1266	-1.50401	X	-0.303873	0.00107	0.00567	Overexpressed
15143	ILMN_2447456	Kdm6a	lysine (K)-specific demethylase 6A	Kdm6a	-4.37951	-1.01106	X	-0.528558	0.000662	0.00377	Overexpressed
15163	ILMN_2448404	Ogt	O-linked N-acetylglucosamine (GlcNAc) transferase (UDP-N-acetylglucosamine:polypeptide-N-acetylglucosaminyl transferase)	Ogt	-3.45544	-2.8243	X	-0.34458	0.00398	0.0172	Overexpressed
15170	ILMN_2448749	Zfp185	zinc finger protein 185	Zfp185	-5.21894	0.583491	X	-0.32628	0.00014	0.00104	Overexpressed
15367	ILMN_2455089			Xlr4b	-3.63351	-2.47365	X	-0.723041	0.00281	0.0128	Overexpressed
15368	ILMN_2455089			Xlr4a	-3.63351	-2.47365	X	-0.723041	0.00281	0.0128	Overexpressed
15524	ILMN_2460572	Tlr8	toll-like receptor 8	Tlr8	-3.74261	-2.25864	X	-0.146424	0.00227	0.0107	Overexpressed
15631	ILMN_2464217	Zfp275	zinc finger protein 275	Zfp275	-7.68802	4.75143	X	-0.647052	2.5e-06	4.5e-05	Overexpressed
15669	ILMN_2466034	Ubl4a	ubiquitin-like 4A	Ubl4a	-5.81452	1.66438	X	-0.371974	4.91e-05	0.000442	Overexpressed
15674	ILMN_2466180	Car5b	carbonic anhydrase 5b, mitochondrial	Car5b	-3.14436	-3.43355	X	-0.444003	0.00734	0.0291	Overexpressed
15739	ILMN_2468617	Med12	mediator complex subunit 12	Med12	-6.99892	3.67145	X	-0.646766	7.08e-06	9.78e-05	Overexpressed
15740	ILMN_2468617	Med12	mediator complex subunit 12	Gm21986	-6.99892	3.67145	X	-0.646766	7.08e-06	9.78e-05	Overexpressed
15864	ILMN_2473374	Zdhhc9	zinc finger, DHHC domain containing 9	Zdhhc9	-4.63965	-0.509232	X	-0.352462	0.000405	0.0025	Overexpressed
15946	ILMN_2476742	Nhsl2	NHS-like 2	Nhsl2	-4.87365	-0.063371	X	-0.369151	0.000262	0.00175	Overexpressed
15947	ILMN_2476804	Ube2a	ubiquitin-conjugating enzyme E2A	Ube2a	-6.54556	2.92597	X	-0.531827	1.45e-05	0.000171	Overexpressed
16176	ILMN_2484147	Tro	trophinin	Tro	-5.14289	0.44222	X	-0.432882	0.000161	0.00116	Overexpressed
16287	ILMN_2488062	Hs6st2	heparan sulfate 6-O-sulfotransferase 2	Hs6st2	-4.047	-1.65998	X	-0.351864	0.00125	0.00647	Overexpressed
16497	ILMN_2494747	Huwe1	HECT, UBA and WWE domain containing 1	Huwe1	-3.69045	-2.36143	X	-0.380022	0.00251	0.0117	Overexpressed
16556	ILMN_2496682	Zfx	zinc finger protein X-linked	Zfx	-7.40277	4.31202	X	-0.644893	3.82e-06	6.21e-05	Overexpressed
16751	ILMN_2503651	Usp9x	ubiquitin specific peptidase 9, X chromosome	Usp9x	-5.62405	1.32376	X	-0.362962	6.83e-05	0.000581	Overexpressed
16784	ILMN_2504606	Firre	functional intergenic repeating RNA element	Firre	-4.41003	-0.951872	X	-0.208093	0.000625	0.0036	Overexpressed
16841	ILMN_2506528	Kdm6a	lysine (K)-specific demethylase 6A	Kdm6a	-4.4446	-0.884939	X	-0.422264	0.000585	0.00341	Overexpressed
16845	ILMN_2506727	C430049B03Rik	RIKEN cDNA C430049B03 gene	Mir351	-5.04252	0.25473	X	-0.60461	0.000193	0.00135	Overexpressed
16846	ILMN_2506727	C430049B03Rik	RIKEN cDNA C430049B03 gene	Mir322	-5.04252	0.25473	X	-0.60461	0.000193	0.00135	Overexpressed
16847	ILMN_2506727	C430049B03Rik	RIKEN cDNA C430049B03 gene	Gm28730	-5.04252	0.25473	X	-0.60461	0.000193	0.00135	Overexpressed
16848	ILMN_2506727	C430049B03Rik	RIKEN cDNA C430049B03 gene	Mir503	-5.04252	0.25473	X	-0.60461	0.000193	0.00135	Overexpressed
16865	ILMN_2507473	Hs6st2	heparan sulfate 6-O-sulfotransferase 2	Hs6st2	-4.2974	-1.17061	X	-0.521285	0.000775	0.00431	Overexpressed
16951	ILMN_2510474	Tro	trophinin	Tro	-5.67385	1.41328	X	-0.622225	6.26e-05	0.000541	Overexpressed
17097	ILMN_2515784	Tspan6	tetraspanin 6	Tspan6	-8.95849	6.58418	X	-0.448233	4.27e-07	1.26e-05	Overexpressed
17116	ILMN_2516312	Pja1	praja ring finger 1, E3 ubiquitin protein ligase	Pja1	-5.4535	1.01467	X	-0.335411	9.21e-05	0.00074	Overexpressed
17131	ILMN_2516710	Zc3h12b	zinc finger CCCH-type containing 12B	Zc3h12b	-6.45651	2.77622	X	-0.417464	1.68e-05	0.00019	Overexpressed
17173	ILMN_2518457	Irak1	interleukin-1 receptor-associated kinase 1	Irak1	-5.91375	1.83992	X	-0.340202	4.14e-05	0.000385	Overexpressed
17182	ILMN_2518930	1700018G05Rik	RIKEN cDNA 1700018G05 gene	1700018G05Rik	-5.8893	1.79679	X	-0.714071	4.32e-05	0.000398	Overexpressed
17259	ILMN_2521738			Gm14845	-7.9661	5.16965	X	-0.602783	1.67e-06	3.35e-05	Overexpressed
17260	ILMN_2521738			Vma21	-7.9661	5.16965	X	-0.602783	1.67e-06	3.35e-05	Overexpressed
17309	ILMN_2523777	Rlim	ring finger protein, LIM domain interacting	Rlim	-8.33751	5.713	X	-0.749822	9.9e-07	2.3e-05	Overexpressed
17413	ILMN_2525513	Irak1	interleukin-1 receptor-associated kinase 1	Irak1	-4.05393	-1.64638	X	-0.311138	0.00124	0.00639	Overexpressed
17784	ILMN_2531939			Gm14452	-4.32705	-1.11294	X	-0.24059	0.000732	0.0041	Overexpressed
17785	ILMN_2531939			Gm14451	-4.32705	-1.11294	X	-0.24059	0.000732	0.0041	Overexpressed
17790	ILMN_2532035			AA414768	-6.05084	2.08023	X	-0.622922	3.29e-05	0.00032	Overexpressed
17810	ILMN_2532632			Scml1	-6.62224	3.05404	X	-0.675871	1.28e-05	0.000155	Overexpressed
17816	ILMN_2532787	Gm44	predicted gene 44	Gm44	-4.8618	-0.085797	X	-0.234912	0.000268	0.00178	Overexpressed
17818	ILMN_2532824			Gm371	-4.89667	-0.019805	X	-0.274954	0.000252	0.00169	Overexpressed
17934	ILMN_2534332			Rps2-ps13	-3.47872	-2.77849	X	-0.371617	0.0038	0.0166	Overexpressed
18183	ILMN_2539557			Tpt1-ps6	-6.29125	2.49542	X	-0.356212	2.2e-05	0.000234	Overexpressed
18224	ILMN_2540103			Gm8163	-3.61552	-2.5091	X	-0.428147	0.00291	0.0132	Overexpressed
18229	ILMN_2540141	Pnma5	paraneoplastic antigen family 5	Pnma5	-3.54943	-2.6393	X	-0.160374	0.00331	0.0147	Overexpressed
18236	ILMN_2540188			Tpt1-ps6	-4.65298	-0.483677	X	-0.376795	0.000395	0.00245	Overexpressed
18241	ILMN_2540316	Prame	preferentially expressed antigen in melanoma	Gm15017	-3.62773	-2.48504	X	-0.418881	0.00284	0.013	Overexpressed
18242	ILMN_2540316	Prame	preferentially expressed antigen in melanoma	Gm6221	-3.62773	-2.48504	X	-0.418881	0.00284	0.013	Overexpressed
18243	ILMN_2540316	Prame	preferentially expressed antigen in melanoma	Gm6207	-3.62773	-2.48504	X	-0.418881	0.00284	0.013	Overexpressed
18244	ILMN_2540316	Prame	preferentially expressed antigen in melanoma	Gm6228	-3.62773	-2.48504	X	-0.418881	0.00284	0.013	Overexpressed
18245	ILMN_2540316	Prame	preferentially expressed antigen in melanoma	Gm6215	-3.62773	-2.48504	X	-0.418881	0.00284	0.013	Overexpressed
18246	ILMN_2540316	Prame	preferentially expressed antigen in melanoma	Gm15020	-3.62773	-2.48504	X	-0.418881	0.00284	0.013	Overexpressed
18247	ILMN_2540316	Prame	preferentially expressed antigen in melanoma	Gm15015	-3.62773	-2.48504	X	-0.418881	0.00284	0.013	Overexpressed
18248	ILMN_2540316	Prame	preferentially expressed antigen in melanoma	Gm7905	-3.62773	-2.48504	X	-0.418881	0.00284	0.013	Overexpressed
18268	ILMN_2540556	AU015836	expressed sequence AU015836	AU015836	-4.94032	0.062611	X	-0.373158	0.000232	0.00158	Overexpressed
18296	ILMN_2541047			Gm27360	-6.43441	2.73888	X	-0.367319	1.74e-05	0.000195	Overexpressed
18301	ILMN_2541047			Rpl19-ps12	-6.43441	2.73888	X	-0.367319	1.74e-05	0.000195	Overexpressed
18383	ILMN_2542938	Rps12	ribosomal protein S12	Rps12-ps1	-4.52957	-0.720853	X	-0.207722	0.000499	0.00297	Overexpressed
18445	ILMN_2544572	Vma21	VMA21 vacuolar H+-ATPase homolog (S. cerevisiae)	Vma21	-3.8319	-2.08278	X	-0.33496	0.0019	0.00922	Overexpressed
19285	ILMN_2578798	Huwe1	HECT, UBA and WWE domain containing 1	Huwe1	-4.16009	-1.43851	X	-0.199079	0.00101	0.00537	Overexpressed
19538	ILMN_2588056			Gm14760	-6.59798	3.0136	X	-0.598212	1.33e-05	0.00016	Overexpressed
19601	ILMN_2588728	Rnf113a1	ring finger protein 113A1	Rnf113a1	-3.63008	-2.48041	X	-0.198069	0.00282	0.0129	Overexpressed
19993	ILMN_2594009	Fgd1	FYVE, RhoGEF and PH domain containing 1	Fgd1	-3.36908	-2.99402	X	-0.196892	0.00472	0.0199	Overexpressed
20025	ILMN_2594376	Yy2	Yy2 transcription factor	Yy2	-3.91732	-1.91468	X	-0.249889	0.00161	0.00801	Overexpressed
20026	ILMN_2594376	Yy2	Yy2 transcription factor	Mbtps2	-3.91732	-1.91468	X	-0.249889	0.00161	0.00801	Overexpressed
20036	ILMN_2594521	Nsdhl	NAD(P) dependent steroid dehydrogenase-like	Nsdhl	-3.96415	-1.82263	X	-0.347195	0.00147	0.00742	Overexpressed
20037	ILMN_2594525	Nsdhl	NAD(P) dependent steroid dehydrogenase-like	Nsdhl	-4.40625	-0.959213	X	-0.342183	0.00063	0.00362	Overexpressed
20083	ILMN_2595200	Cxx1a	CAAX box 1A	Cxx1a	-9.85797	7.76861	X	-0.619953	1.36e-07	5.56e-06	Overexpressed
20328	ILMN_2598585	Ikbkg	inhibitor of kappaB kinase gamma	Ikbkg	-6.2668	2.45356	X	-0.500748	2.29e-05	0.000242	Overexpressed
20394	ILMN_2599470	Tex11	testis expressed gene 11	Tex11	-5.25979	0.659084	X	-0.850164	0.00013	0.000981	Overexpressed
20401	ILMN_2599532	Gdi1	guanosine diphosphate (GDP) dissociation inhibitor 1	Gdi1	-9.70445	7.57262	X	-0.657682	1.64e-07	6.39e-06	Overexpressed
20405	ILMN_2599618	Morf4l2	mortality factor 4 like 2	Morf4l2	-10.6195	8.70569	X	-0.700018	5.48e-08	2.9e-06	Overexpressed
20486	ILMN_2600565	Maged2	melanoma antigen, family D, 2	Maged2	-9.37966	7.14974	X	-0.625349	2.47e-07	8.44e-06	Overexpressed
20487	ILMN_2600565	Maged2	melanoma antigen, family D, 2	Gm24907	-9.37966	7.14974	X	-0.625349	2.47e-07	8.44e-06	Overexpressed
20524	ILMN_2601053			1700011M02Rik	-10.5555	8.62908	X	-0.689937	5.91e-08	3.03e-06	Overexpressed
20629	ILMN_2602607	1810037I17Rik	RIKEN cDNA 1810037I17 gene	Gm15432	-8.74865	6.29488	X	-0.463581	5.65e-07	1.54e-05	Overexpressed
20663	ILMN_2603187	Mecp2	methyl CpG binding protein 2	Mecp2	-6.67947	3.14909	X	-0.347004	1.17e-05	0.000144	Overexpressed
20749	ILMN_2604358	Nkrf	NF-kappaB repressing factor	Nkrf	-6.88991	3.49476	X	-0.667346	8.39e-06	0.000111	Overexpressed
20783	ILMN_2604806	1110012L19Rik	RIKEN cDNA 1110012L19 gene	1110012L19Rik	-6.42612	2.72487	X	-0.430147	1.76e-05	0.000197	Overexpressed
20809	ILMN_2605212	Slc6a8	solute carrier family 6 (neurotransmitter transporter, creatine), member 8	Slc6a8	-5.64718	1.36537	X	-0.530815	6.56e-05	0.000562	Overexpressed
20843	ILMN_2605666	Lamp2	lysosomal-associated membrane protein 2	Lamp2	-4.91495	0.01472	X	-0.763315	0.000243	0.00164	Overexpressed
20982	ILMN_2607547	Atp6ap1	ATPase, H+ transporting, lysosomal accessory protein 1	Atp6ap1	-7.1486	3.91142	X	-0.605359	5.62e-06	8.23e-05	Overexpressed
21082	ILMN_2609182			Arxes2	-7.38967	4.29158	X	-0.583175	3.89e-06	6.29e-05	Overexpressed
21207	ILMN_2610835	Smc1a	structural maintenance of chromosomes 1A	Smc1a	-6.01055	2.00987	X	-0.288438	3.52e-05	0.000338	Overexpressed
21250	ILMN_2611501	Bcap31	B cell receptor associated protein 31	Bcap31	-4.54446	-0.692158	X	-0.318245	0.000485	0.00291	Overexpressed
21260	ILMN_2611676	Ogt	O-linked N-acetylglucosamine (GlcNAc) transferase (UDP-N-acetylglucosamine:polypeptide-N-acetylglucosaminyl transferase)	Ogt	-6.20165	2.34162	X	-0.727507	2.55e-05	0.000262	Overexpressed
21502	ILMN_2614884	Pja1	praja ring finger 1, E3 ubiquitin protein ligase	Pja1	-4.67949	-0.432921	X	-0.673901	0.000376	0.00235	Overexpressed
21568	ILMN_2615810	Nudt11	nudix (nucleoside diphosphate linked moiety X)-type motif 11	Nudt11	-5.58838	1.25943	X	-0.512459	7.27e-05	0.000611	Overexpressed
21717	ILMN_2617843	Slc9a6	solute carrier family 9 (sodium/hydrogen exchanger), member 6	Slc9a6	-4.20518	-1.35039	X	-0.262645	0.000924	0.00499	Overexpressed
21718	ILMN_2617844	Slc9a6	solute carrier family 9 (sodium/hydrogen exchanger), member 6	Slc9a6	-5.85388	1.73418	X	-0.328698	4.59e-05	0.000418	Overexpressed
21728	ILMN_2618014	Siah1b	seven in absentia 1B	Siah1b	-6.75047	3.26639	X	-0.681958	1.05e-05	0.000132	Overexpressed
21782	ILMN_2618642			Rpl7a-ps11	-4.65531	-0.47922	X	-0.431824	0.000394	0.00244	Overexpressed
22038	ILMN_2622041	F8a	factor 8-associated gene A	F8a	-7.04326	3.74285	X	-0.54808	6.61e-06	9.29e-05	Overexpressed
22115	ILMN_2623216	Pgrmc1	progesterone receptor membrane component 1	Pgrmc1	-3.35965	-3.01254	X	-0.747948	0.00481	0.0202	Overexpressed
22301	ILMN_2625867	2017-09-06	septin 6	2017-09-06	-4.45818	-0.858666	X	-0.354781	0.000571	0.00333	Overexpressed
22453	ILMN_2628122	Gnl3l	guanine nucleotide binding protein-like 3 (nucleolar)-like	Gnl3l	-4.42869	-0.915728	X	-0.36877	0.000603	0.0035	Overexpressed
22489	ILMN_2628657	Atp6ap2	ATPase, H+ transporting, lysosomal accessory protein 2	Atp6ap2	-4.804	-0.195483	X	-0.485639	0.000299	0.00195	Overexpressed
22490	ILMN_2628658	Atp6ap2	ATPase, H+ transporting, lysosomal accessory protein 2	Atp6ap2	-4.24979	-1.26337	X	-0.526567	0.000848	0.00464	Overexpressed
22622	ILMN_2630362	2610002M06Rik	RIKEN cDNA 2610002M06 gene	2610002M06Rik	-3.62781	-2.48487	X	-0.271859	0.00284	0.013	Overexpressed
22625	ILMN_2630423	Ikbkg	inhibitor of kappaB kinase gamma	Ikbkg	-3.61043	-2.51913	X	-0.162841	0.00293	0.0133	Overexpressed
22635	ILMN_2630593	Emd	emerin	Emd	-5.53114	1.15583	X	-0.339333	8.03e-05	0.000664	Overexpressed
22650	ILMN_2630772	Tceal5	transcription elongation factor A (SII)-like 5	Tceal5	-3.55836	-2.62171	X	-0.21288	0.00325	0.0145	Overexpressed
22667	ILMN_2630975	Gdi1	guanosine diphosphate (GDP) dissociation inhibitor 1	Gdi1	-5.31927	0.768769	X	-0.326159	0.000117	0.000899	Overexpressed
22730	ILMN_2631829	Fmr1nb	fragile X mental retardation 1 neighbor	Fmr1nb	-5.61073	1.29975	X	-0.5818	6.99e-05	0.000592	Overexpressed
22746	ILMN_2632076	Ctps2	cytidine 5'-triphosphate synthase 2	Ctps2	-3.12212	-3.47682	X	-0.248063	0.00767	0.0302	Overexpressed
22761	ILMN_2632299	Gdi1	guanosine diphosphate (GDP) dissociation inhibitor 1	Gdi1	-4.11177	-1.53304	X	-0.32404	0.00111	0.00582	Overexpressed
22805	ILMN_2632964	Fam199x	family with sequence similarity 199, X-linked	Fam199x	-4.56204	-0.658309	X	-0.225455	0.000469	0.00282	Overexpressed
23014	ILMN_2636212	Sh3bgrl	SH3-binding domain glutamic acid-rich protein like	Sh3bgrl	-5.34579	0.817524	X	-0.464335	0.000112	0.000866	Overexpressed
23035	ILMN_2636490	Htatsf1	HIV TAT specific factor 1	Htatsf1	-10.1378	8.11966	X	-0.779059	9.68e-08	4.32e-06	Overexpressed
23172	ILMN_2638256	Tex16	testis expressed gene 16	Tex16	-7.65282	4.69778	X	-0.87896	2.63e-06	4.67e-05	Overexpressed
23272	ILMN_2639642	Arhgef6	Rac/Cdc42 guanine nucleotide exchange factor (GEF) 6	Arhgef6	-6.44372	2.75463	X	-0.347805	1.71e-05	0.000193	Overexpressed
23615	ILMN_2644515	Srpx2	sushi-repeat-containing protein, X-linked 2	Srpx2	-4.28608	-1.19266	X	-0.23575	0.000792	0.00438	Overexpressed
23677	ILMN_2645448	Armcx1	armadillo repeat containing, X-linked 1	Armcx1	-5.27817	0.693021	X	-0.368917	0.000126	0.000955	Overexpressed
23693	ILMN_2645672			Rpl3-ps1	-4.43607	-0.901449	X	-0.383538	0.000595	0.00346	Overexpressed
23734	ILMN_2646163			Gm6274	-4.09947	-1.55714	X	-0.297127	0.00113	0.00594	Overexpressed
23744	ILMN_2646241	Gripap1	GRIP1 associated protein 1	Gripap1	-7.6189	4.64594	X	-0.385002	2.77e-06	4.85e-05	Overexpressed
23763	ILMN_2646574	Siah1b	seven in absentia 1B	Siah1b	-5.84498	1.71841	X	-0.50324	4.66e-05	0.000423	Overexpressed
23849	ILMN_2647744	Abcb7	ATP-binding cassette, sub-family B (MDR/TAP), member 7	Abcb7	-3.47489	-2.78605	X	-0.275719	0.00383	0.0167	Overexpressed
23857	ILMN_2647856	D330045A20Rik	RIKEN cDNA D330045A20 gene	D330045A20Rik	-5.77775	1.59901	X	-0.426333	5.23e-05	0.000466	Overexpressed
23858	ILMN_2647864	Ogt	O-linked N-acetylglucosamine (GlcNAc) transferase (UDP-N-acetylglucosamine:polypeptide-N-acetylglucosaminyl transferase)	Ogt	-3.41906	-2.89583	X	-0.333716	0.00428	0.0183	Overexpressed
23888	ILMN_2648224	Tsc22d3	TSC22 domain family, member 3	Tsc22d3	-6.7044	3.19035	X	-0.597292	1.13e-05	0.00014	Overexpressed
23959	ILMN_2649129	Eif2s3x	eukaryotic translation initiation factor 2, subunit 3, structural gene X-linked	Eif2s3x	-6.49241	2.83672	X	-0.451128	1.58e-05	0.000181	Overexpressed
23961	ILMN_2649172	Zcchc18	zinc finger, CCHC domain containing 18	Zcchc18	-6.7941	3.33814	X	-0.684615	9.76e-06	0.000125	Overexpressed
23997	ILMN_2649773	Slc38a5	solute carrier family 38, member 5	Slc38a5	-9.49473	7.30087	X	-0.750216	2.14e-07	7.68e-06	Overexpressed
24149	ILMN_2651886	Pgk1	phosphoglycerate kinase 1	Pgk1	-3.64819	-2.44472	X	-0.620033	0.00273	0.0125	Overexpressed
24169	ILMN_2652384	Igbp1	immunoglobulin (CD79A) binding protein 1	Igbp1	-8.54421	6.00807	X	-0.615022	7.45e-07	1.88e-05	Overexpressed
24335	ILMN_2654700	Drp2	dystrophin related protein 2	Drp2	-8.12489	5.40405	X	-0.66731	1.33e-06	2.87e-05	Overexpressed
24403	ILMN_2655484	Nxf2	nuclear RNA export factor 2	Nxf2	-5.36716	0.856755	X	-0.496139	0.000107	0.000839	Overexpressed
24506	ILMN_2656909	Cul4b	cullin 4B	Cul4b	-10.0868	8.05629	X	-0.636145	1.03e-07	4.52e-06	Overexpressed
24738	ILMN_2660099	Slc25a5	solute carrier family 25 (mitochondrial carrier, adenine nucleotide translocator), member 5	Slc25a5	-9.258	6.98841	X	-0.778906	2.89e-07	9.44e-06	Overexpressed
24804	ILMN_2661125	Maged1	melanoma antigen, family D, 1	Maged1	-6.90119	3.51312	X	-0.610666	8.25e-06	0.00011	Overexpressed
24974	ILMN_2663576	Cd99l2	CD99 antigen-like 2	Cd99l2	-7.7575	4.85685	X	-0.665431	2.26e-06	4.21e-05	Overexpressed
25032	ILMN_2664455	Pcsk1n	proprotein convertase subtilisin/kexin type 1 inhibitor	Pcsk1n	-3.67311	-2.3956	X	-0.55222	0.0026	0.012	Overexpressed
25272	ILMN_2667784			Mospd1	-3.19086	-3.34292	X	-0.219239	0.0067	0.0269	Overexpressed
25343	ILMN_2668696	Il13ra1	interleukin 13 receptor, alpha 1	Il13ra1	-3.81953	-2.10714	X	-0.280278	0.00195	0.00941	Overexpressed
25469	ILMN_2670368	Car5b	carbonic anhydrase 5b, mitochondrial	Car5b	-2.86671	-3.96954	X	-0.210283	0.0127	0.0462	Overexpressed
25531	ILMN_2671253	Gspt2	G1 to S phase transition 2	Gspt2	-4.92459	0.032929	X	-0.608512	0.000239	0.00162	Overexpressed
25620	ILMN_2672543	Ccdc120	coiled-coil domain containing 120	Ccdc120	-4.17115	-1.41688	X	-0.399777	0.000987	0.00528	Overexpressed
25728	ILMN_2674140	Car5b	carbonic anhydrase 5b, mitochondrial	Car5b	-6.27522	2.46799	X	-0.325868	2.26e-05	0.000239	Overexpressed
25755	ILMN_2674533	Renbp	renin binding protein	Naa10	-4.92074	0.025657	X	-0.354484	0.000241	0.00163	Overexpressed
25756	ILMN_2674533	Renbp	renin binding protein	Arhgap4	-4.92074	0.025657	X	-0.354484	0.000241	0.00163	Overexpressed
25757	ILMN_2674533	Renbp	renin binding protein	Renbp	-4.92074	0.025657	X	-0.354484	0.000241	0.00163	Overexpressed
25786	ILMN_2674890	Tbl1x	transducin (beta)-like 1 X-linked	Tbl1x	-6.285	2.48473	X	-0.489401	2.22e-05	0.000236	Overexpressed
25958	ILMN_2677391			Pqbp1	-7.73625	4.82467	X	-0.545754	2.33e-06	4.3e-05	Overexpressed
25994	ILMN_2677687	Atp2b3	ATPase, Ca++ transporting, plasma membrane 3	Atp2b3	-3.13631	-3.44921	X	-0.144688	0.00746	0.0295	Overexpressed
26012	ILMN_2677947	Dmrtc1c1	DMRT-like family C1c1	Dmrtc1c2	-5.91907	1.84929	X	-0.716937	4.11e-05	0.000382	Overexpressed
26013	ILMN_2677947	Dmrtc1c1	DMRT-like family C1c1	Dmrtc1c1	-5.91907	1.84929	X	-0.716937	4.11e-05	0.000382	Overexpressed
26112	ILMN_2679532	Lage3	L antigen family, member 3	Lage3	-7.26083	4.08936	X	-0.413093	4.73e-06	7.22e-05	Overexpressed
26135	ILMN_2679851	Pdha1	pyruvate dehydrogenase E1 alpha 1	Pdha1	-9.31676	7.06654	X	-0.529613	2.68e-07	9.01e-06	Overexpressed
26314	ILMN_2682271	C1galt1c1	C1GALT1-specific chaperone 1	C1galt1c1	-3.8531	-2.04104	X	-0.356072	0.00183	0.00891	Overexpressed
26435	ILMN_2684075	Ar	androgen receptor	Ar	-4.56897	-0.644984	X	-0.296228	0.000463	0.0028	Overexpressed
26458	ILMN_2684324	Dock11	dedicator of cytokinesis 11	Dock11	-7.98512	5.1979	X	-0.458082	1.63e-06	3.29e-05	Overexpressed
26466	ILMN_2684450	Rlim	ring finger protein, LIM domain interacting	Rlim	-4.28538	-1.19401	X	-0.229193	0.000793	0.00439	Overexpressed
26485	ILMN_2684759	Otud5	OTU domain containing 5	Otud5	-3.58442	-2.57037	X	-0.486741	0.00309	0.0139	Overexpressed
26655	ILMN_2687002	Magea8	melanoma antigen, family A, 8	Magea8	-8.1659	5.46407	X	-0.638098	1.26e-06	2.74e-05	Overexpressed
26656	ILMN_2687002	Magea8	melanoma antigen, family A, 8	Magea6	-8.1659	5.46407	X	-0.638098	1.26e-06	2.74e-05	Overexpressed
26709	ILMN_2687799	Fam50a	family with sequence similarity 50, member A	Fam50a	-6.20091	2.34034	X	-0.519032	2.56e-05	0.000262	Overexpressed
26710	ILMN_2687799	Fam50a	family with sequence similarity 50, member A	Mir7092	-6.20091	2.34034	X	-0.519032	2.56e-05	0.000262	Overexpressed
26944	ILMN_2691187	Rbbp7	retinoblastoma binding protein 7	Rbbp7	-5.25992	0.659325	X	-0.663157	0.00013	0.000981	Overexpressed
26945	ILMN_2691192	Rbbp7	retinoblastoma binding protein 7	Rbbp7	-6.97027	3.62517	X	-0.66672	7.4e-06	0.000101	Overexpressed
27023	ILMN_2692306	Suv39h1	suppressor of variegation 3-9 homolog 1 (Drosophila)	Suv39h1	-5.90111	1.81764	X	-0.357796	4.24e-05	0.000392	Overexpressed
27097	ILMN_2693454	Tsr2	TSR2 20S rRNA accumulation	Tsr2	-4.35588	-1.05692	X	-0.258616	0.000693	0.00391	Overexpressed
27212	ILMN_2694960	Msn	moesin	Msn	-4.77165	-0.257022	X	-0.339009	0.000317	0.00204	Overexpressed
27214	ILMN_2694973	Magea6	melanoma antigen, family A, 6	Magea6	-7.73813	4.82752	X	-0.535375	2.32e-06	4.29e-05	Overexpressed
27226	ILMN_2695143	Capn6	calpain 6	Capn6	-9.11679	6.79908	X	-0.727149	3.47e-07	1.08e-05	Overexpressed
27265	ILMN_2695731	Tceal1	transcription elongation factor A (SII)-like 1	Tceal1	-6.98629	3.65105	X	-0.299613	7.22e-06	9.9e-05	Overexpressed
27344	ILMN_2696855	Taz	tafazzin	Taz	-5.3409	0.808538	X	-0.406056	0.000112	0.000871	Overexpressed
27371	ILMN_2697220	Vegfd	vascular endothelial growth factor D	Vegfd	-9.40836	7.18758	X	-0.63197	2.39e-07	8.21e-06	Overexpressed
27447	ILMN_2698443	Efnb1	ephrin B1	Efnb1	-6.73108	3.23443	X	-0.617531	1.08e-05	0.000136	Overexpressed
27461	ILMN_2698589	Cstf2	cleavage stimulation factor, 3' pre-RNA subunit 2	Cstf2	-7.44112	4.37172	X	-0.666213	3.61e-06	5.95e-05	Overexpressed
27473	ILMN_2698728	Srpx2	sushi-repeat-containing protein, X-linked 2	Srpx2	-7.77344	4.88095	X	-0.497557	2.21e-06	4.14e-05	Overexpressed
27774	ILMN_2702785			Smim10l2a	-3.6765	-2.38894	X	-0.589736	0.00258	0.0119	Overexpressed
27884	ILMN_2704499	Hprt	hypoxanthine guanine phosphoribosyl transferase	Hprt	-8.36962	5.75919	X	-0.711548	9.47e-07	2.23e-05	Overexpressed
28029	ILMN_2706393	Siah1b	seven in absentia 1B	Siah1b	-4.07347	-1.60807	X	-0.453309	0.00119	0.00619	Overexpressed
28055	ILMN_2706677	D330045A20Rik	RIKEN cDNA D330045A20 gene	D330045A20Rik	-5.61654	1.31021	X	-0.537589	6.92e-05	0.000587	Overexpressed
28075	ILMN_2706948	Opn1mw	opsin 1 (cone pigments), medium-wave-sensitive (color blindness, deutan)	Opn1mw	-3.23516	-3.25641	X	-0.179675	0.00614	0.0249	Overexpressed
28081	ILMN_2707043	Ebp	phenylalkylamine Ca2+ antagonist (emopamil) binding protein	Ebp	-9.8552	7.76509	X	-0.672637	1.36e-07	5.57e-06	Overexpressed
28204	ILMN_2708729	Ofd1	oral-facial-digital syndrome 1 gene homolog (human)	Ofd1	-3.13455	-3.45264	X	-0.111778	0.00749	0.0296	Overexpressed
28298	ILMN_2710166	Ddx3x	DEAD/H (Asp-Glu-Ala-Asp/His) box polypeptide 3, X-linked	Ddx3x	-4.05988	-1.63472	X	-0.504981	0.00122	0.00633	Overexpressed
28386	ILMN_2711551	Rpl39	ribosomal protein L39	Gm14541	-4.66188	-0.46664	X	-0.824082	0.000389	0.00242	Overexpressed
28388	ILMN_2711551	Rpl39	ribosomal protein L39	C330007P06Rik	-4.66188	-0.46664	X	-0.824082	0.000389	0.00242	Overexpressed
28389	ILMN_2711551	Rpl39	ribosomal protein L39	Rpl39	-4.66188	-0.46664	X	-0.824082	0.000389	0.00242	Overexpressed
28391	ILMN_2711551	Rpl39	ribosomal protein L39	Gm15067	-4.66188	-0.46664	X	-0.824082	0.000389	0.00242	Overexpressed
28491	ILMN_2713285	Fhl1	four and a half LIM domains 1	Fhl1	-7.65442	4.70022	X	-0.711059	2.63e-06	4.66e-05	Overexpressed
28705	ILMN_2716719	Akap17b	A kinase (PRKA) anchor protein 17B	Akap17b	-9.8307	7.73398	X	-0.652571	1.41e-07	5.71e-06	Overexpressed
28724	ILMN_2717045	Prdx4	peroxiredoxin 4	Prdx4	-10.8382	8.96434	X	-0.816972	4.27e-08	2.44e-06	Overexpressed
28880	ILMN_2719069	Maob	monoamine oxidase B	Maob	-4.98999	0.156131	X	-0.310892	0.000212	0.00147	Overexpressed
28943	ILMN_2719973	Gpc3	glypican 3	Gpc3	-4.01853	-1.71583	X	-0.391493	0.00132	0.00677	Overexpressed
29031	ILMN_2721337	G6pdx	glucose-6-phosphate dehydrogenase X-linked	G6pdx	-5.13059	0.419319	X	-0.458531	0.000164	0.00118	Overexpressed
29075	ILMN_2721982	Tfe3	transcription factor E3	Tfe3	-3.57421	-2.59048	X	-0.343121	0.00315	0.0142	Overexpressed
29110	ILMN_2722583	Tbc1d25	TBC1 domain family, member 25	Tbc1d25	-5.58965	1.26172	X	-0.332744	7.25e-05	0.00061	Overexpressed
29198	ILMN_2723881	Hcfc1	host cell factor C1	Hcfc1	-3.86036	-2.02675	X	-0.620199	0.0018	0.0088	Overexpressed
29203	ILMN_2723939	Gab3	growth factor receptor bound protein 2-associated protein 3	Gab3	-4.79739	-0.208044	X	-0.367995	0.000302	0.00197	Overexpressed
29223	ILMN_2724191	Naa10	N(alpha)-acetyltransferase 10, NatA catalytic subunit	Naa10	-10.691	8.79076	X	-0.720694	5.05e-08	2.74e-06	Overexpressed
29244	ILMN_2724415	Fam3a	family with sequence similarity 3, member A	Fam3a	-5.95996	1.92121	X	-0.436056	3.83e-05	0.000361	Overexpressed
29280	ILMN_2725082	Phka2	phosphorylase kinase alpha 2	Phka2	-3.7391	-2.26557	X	-0.231641	0.00228	0.0108	Overexpressed
29281	ILMN_2725083	Phka2	phosphorylase kinase alpha 2	Phka2	-3.05324	-3.61052	X	-0.195047	0.00879	0.0338	Overexpressed
29294	ILMN_2725286	Atp6ap2	ATPase, H+ transporting, lysosomal accessory protein 2	Atp6ap2	-4.61279	-0.560758	X	-0.349347	0.000426	0.00261	Overexpressed
29303	ILMN_2725402	Nsdhl	NAD(P) dependent steroid dehydrogenase-like	Nsdhl	-6.89757	3.50722	X	-0.438574	8.29e-06	0.00011	Overexpressed
29354	ILMN_2726128	Heph	hephaestin	Heph	-5.02742	0.226418	X	-0.348041	0.000198	0.00138	Overexpressed
29520	ILMN_2728575	Sowahd	sosondowah ankyrin repeat domain family member D	Sowahd	-11.7628	10.0109	X	-0.786086	1.54e-08	1.16e-06	Overexpressed
29681	ILMN_2730909	Gprasp2	G protein-coupled receptor associated sorting protein 2	Gprasp2	-7.51827	4.49122	X	-0.634793	3.21e-06	5.44e-05	Overexpressed
29693	ILMN_2731080	Rps6ka3	ribosomal protein S6 kinase polypeptide 3	Rps6ka3	-5.51787	1.13177	X	-0.424488	8.22e-05	0.000676	Overexpressed
29924	ILMN_2733766	4930550L24Rik	RIKEN cDNA 4930550L24 gene	4930550L24Rik	-3.96482	-1.82132	X	-0.462048	0.00147	0.00741	Overexpressed
29957	ILMN_2734252	Heph	hephaestin	Heph	-3.99998	-1.75225	X	-0.423856	0.00137	0.00699	Overexpressed
29997	ILMN_2734755	Col4a5	collagen, type IV, alpha 5	Col4a5	-5.05615	0.28026	X	-0.444079	0.000188	0.00133	Overexpressed
30091	ILMN_2736071			Gm14567	-3.44293	-2.8489	X	-0.373661	0.00408	0.0176	Overexpressed
30280	ILMN_2738554			Ftsj1	-4.32043	-1.12581	X	-0.17472	0.000741	0.00415	Overexpressed
30340	ILMN_2739398			Prickle3	-3.38624	-2.96032	X	-0.219271	0.00456	0.0193	Overexpressed
30369	ILMN_2739816			AW822252	-4.05464	-1.645	X	-0.210423	0.00123	0.00639	Overexpressed
30417	ILMN_2740432			Rpl10	-5.8314	1.69435	X	-0.869124	4.77e-05	0.000431	Overexpressed
30419	ILMN_2740432			Snora70	-5.8314	1.69435	X	-0.869124	4.77e-05	0.000431	Overexpressed
30425	ILMN_2740445	Hmgn5	high-mobility group nucleosome binding domain 5	Hmgn5	-3.96251	-1.82585	X	-0.537187	0.00148	0.00744	Overexpressed
30548	ILMN_2742057	Gk	glycerol kinase	Gk	-3.38406	-2.9646	X	-0.116382	0.00458	0.0194	Overexpressed
30667	ILMN_2743593	Zmat1	zinc finger, matrin type 1	Zmat1	-4.46794	-0.839801	X	-0.590514	0.00056	0.00328	Overexpressed
30718	ILMN_2744280	Naa10	N(alpha)-acetyltransferase 10, NatA catalytic subunit	Naa10	-4.04086	-1.67203	X	-0.21579	0.00127	0.00654	Overexpressed
30719	ILMN_2744280	Naa10	N(alpha)-acetyltransferase 10, NatA catalytic subunit	Arhgap4	-4.04086	-1.67203	X	-0.21579	0.00127	0.00654	Overexpressed
30720	ILMN_2744280	Naa10	N(alpha)-acetyltransferase 10, NatA catalytic subunit	Renbp	-4.04086	-1.67203	X	-0.21579	0.00127	0.00654	Overexpressed
30804	ILMN_2745259	Emd	emerin	Emd	-2.92023	-3.86704	X	-0.281777	0.0114	0.0422	Overexpressed
30819	ILMN_2745480	Fgf13	fibroblast growth factor 13	Fgf13	-6.02258	2.0309	X	-0.418652	3.45e-05	0.000333	Overexpressed
30964	ILMN_2747430	Atp7a	ATPase, Cu++ transporting, alpha polypeptide	Atp7a	-4.67159	-0.448036	X	-0.524585	0.000382	0.00238	Overexpressed
30981	ILMN_2747641	Kif4	kinesin family member 4	Kif4	-2.82334	-4.05226	X	-0.187975	0.0138	0.0497	Overexpressed
31035	ILMN_2748271	Tmem164	transmembrane protein 164	Tmem164	-3.464	-2.80746	X	-0.16875	0.00391	0.017	Overexpressed
31214	ILMN_2750864	2210013O21Rik	RIKEN cDNA 2210013O21 gene	2210013O21Rik	-11.0687	9.23229	X	-0.715713	3.29e-08	2.02e-06	Overexpressed
31283	ILMN_2751735	Map7d2	MAP7 domain containing 2	Map7d2	-6.13537	2.22712	X	-0.446479	2.85e-05	0.000285	Overexpressed
31299	ILMN_2751935	Sytl4	synaptotagmin-like 4	Sytl4	-5.05408	0.276374	X	-0.678872	0.000189	0.00133	Overexpressed
31392	ILMN_2753219	Rpl36a	ribosomal protein L36A	Rpl36a	-4.28916	-1.18666	X	-0.653924	0.000787	0.00436	Overexpressed
31612	ILMN_2756176	Phka2	phosphorylase kinase alpha 2	Phka2	-3.23384	-3.25898	X	-0.27627	0.00616	0.025	Overexpressed
31687	ILMN_2757150	Cdk16	cyclin-dependent kinase 16	Cdk16	-7.52626	4.50356	X	-0.567123	3.18e-06	5.39e-05	Overexpressed
31797	ILMN_2758581			Gm14760	-10.0113	7.96195	X	-0.608032	1.13e-07	4.84e-06	Overexpressed
31809	ILMN_2758581			Gm15191	-10.0113	7.96195	X	-0.608032	1.13e-07	4.84e-06	Overexpressed
31908	ILMN_2759749	Syap1	synapse associated protein 1	Syap1	-5.8541	1.73456	X	-0.67559	4.59e-05	0.000418	Overexpressed
32061	ILMN_2762083	Syn1	synapsin I	Syn1	-3.25112	-3.2252	X	-0.15536	0.00595	0.0243	Overexpressed
32103	ILMN_2762935	Rhox5	reproductive homeobox 5	Rhox5	-5.96025	1.92172	X	-0.908944	3.83e-05	0.000361	Overexpressed
32364	ILMN_2767487	Hprt	hypoxanthine guanine phosphoribosyl transferase	Hprt	-3.54579	-2.64646	X	-0.188302	0.00333	0.0148	Overexpressed
32510	ILMN_2769918	Timp1	tissue inhibitor of metalloproteinase 1	Timp1	-9.26161	6.99322	X	-0.783849	2.88e-07	9.41e-06	Overexpressed
32528	ILMN_2770180			Hdac6	-3.36217	-3.00759	X	-0.747234	0.00478	0.0201	Overexpressed
32661	ILMN_2771951	Tmem255a	transmembrane protein 255A	Tmem255a	-5.1673	0.487645	X	-0.722272	0.000154	0.00112	Overexpressed
32770	ILMN_2773447	Ssr4	signal sequence receptor, delta	Ssr4	-9.02916	6.68047	X	-0.805041	3.89e-07	1.17e-05	Overexpressed
32858	ILMN_2774618	Nkap	NFKB activating protein	Nkap	-3.28215	-3.16447	X	-0.250496	0.0056	0.0231	Overexpressed
32998	ILMN_2776552	Hprt	hypoxanthine guanine phosphoribosyl transferase	Hprt	-4.26161	-1.24032	X	-0.641397	0.000829	0.00455	Overexpressed
33072	ILMN_2777524	Nyx	nyctalopin	Nyx	-3.02466	-3.66583	X	-0.142267	0.00929	0.0355	Overexpressed
33169	ILMN_2780736	Fthl17f	ferritin, heavy polypeptide-like 17, member F	Fthl17-ps2	-5.51526	1.12702	X	-0.506081	8.26e-05	0.000678	Overexpressed
33170	ILMN_2780736	Fthl17f	ferritin, heavy polypeptide-like 17, member F	Fthl17f	-5.51526	1.12702	X	-0.506081	8.26e-05	0.000678	Overexpressed
33183	ILMN_2781520	D330045A20Rik	RIKEN cDNA D330045A20 gene	D330045A20Rik	-4.53971	-0.701304	X	-0.333886	0.000489	0.00293	Overexpressed
33239	ILMN_2783918	Rab9	RAB9, member RAS oncogene family	Rab9	-3.67417	-2.39351	X	-0.41617	0.00259	0.012	Overexpressed
33251	ILMN_2784392	Rhox8	reproductive homeobox 8	Rhox8	-6.21052	2.35689	X	-0.782157	2.52e-05	0.000259	Overexpressed
33275	ILMN_2785679			Smpx	-4.29117	-1.18273	X	-0.565821	0.000784	0.00435	Overexpressed
33618	ILMN_2802244	Usp11	ubiquitin specific peptidase 11	Usp11	-4.82361	-0.158219	X	-0.230105	0.000288	0.00189	Overexpressed
33701	ILMN_2806159	Tmsb4x	thymosin, beta 4, X chromosome	Tmsb4x	-4.83189	-0.142521	X	-0.568154	0.000284	0.00187	Overexpressed
33724	ILMN_2807016	Tspan7	tetraspanin 7	Tspan7	-6.99659	3.66768	X	-0.376298	7.11e-06	9.79e-05	Overexpressed
33880	ILMN_2816660	Chic1	cysteine-rich hydrophobic domain 1	Chic1	-5.50419	1.10693	X	-0.414862	8.42e-05	0.000688	Overexpressed
33906	ILMN_2818294	Srpx2	sushi-repeat-containing protein, X-linked 2	Srpx2	-4.66432	-0.461951	X	-0.240195	0.000387	0.00241	Overexpressed
33962	ILMN_2821371	Pet2	plasmacytoma expressed transcript 2	Pet2	-5.68387	1.43125	X	-0.460383	6.15e-05	0.000533	Overexpressed
33969	ILMN_2821710	Gm648	predicted gene 648	Gm648	-6.63301	3.07195	X	-0.660267	1.26e-05	0.000153	Overexpressed
34014	ILMN_2824012	Timm17b	translocase of inner mitochondrial membrane 17b	Timm17b	-4.37147	-1.02665	X	-0.189956	0.000673	0.00382	Overexpressed
34015	ILMN_2824022	Tab3	TGF-beta activated kinase 1/MAP3K7 binding protein 3	Tab3	-6.30186	2.51357	X	-0.618086	2.16e-05	0.000231	Overexpressed
34034	ILMN_2824926	Magea2	melanoma antigen, family A, 2	Magea3	-8.19132	5.50119	X	-0.926578	1.21e-06	2.67e-05	Overexpressed
34035	ILMN_2824926	Magea2	melanoma antigen, family A, 2	Magea2	-8.19132	5.50119	X	-0.926578	1.21e-06	2.67e-05	Overexpressed
34217	ILMN_2832979	Gpc3	glypican 3	Gpc3	-3.87777	-1.99249	X	-0.334601	0.00174	0.00855	Overexpressed
34289	ILMN_2835771	Plac1	placental specific protein 1	Plac1	-7.83739	4.9773	X	-0.548966	2.01e-06	3.86e-05	Overexpressed
34322	ILMN_2836924	Wdr45	WD repeat domain 45	Wdr45	-6.89698	3.50626	X	-0.50002	8.3e-06	0.00011	Overexpressed
34362	ILMN_2839027	Tceal6	transcription elongation factor A (SII)-like 6	Tceal6	-4.95903	0.097865	X	-0.388624	0.000224	0.00154	Overexpressed
34435	ILMN_2842877	Pja1	praja ring finger 1, E3 ubiquitin protein ligase	Pja1	-9.18504	6.89087	X	-0.627935	3.18e-07	1.01e-05	Overexpressed
34466	ILMN_2844838	Eras	ES cell-expressed Ras	Eras	-3.08185	-3.55505	X	-0.161814	0.0083	0.0322	Overexpressed
34472	ILMN_2845025	AU022751	expressed sequence AU022751	AU022751	-4.61886	-0.549111	X	-0.368686	0.000422	0.00259	Overexpressed
34527	ILMN_2847332	Mid1ip1	Mid1 interacting protein 1 (gastrulation specific G12-like (zebrafish))	Mid1ip1	-9.32329	7.0752	X	-0.655752	2.66e-07	8.94e-06	Overexpressed
34587	ILMN_2850784	Tex13	testis expressed gene 13	Tex13b	-2.96914	-3.77298	X	-0.231706	0.0104	0.0389	Overexpressed
34649	ILMN_2854659	Nkap	NFKB activating protein	Nkap	-8.7524	6.30009	X	-0.488182	5.62e-07	1.53e-05	Overexpressed
34740	ILMN_2858477	4930502E18Rik	RIKEN cDNA 4930502E18 gene	4930502E18Rik	-6.8506	3.43065	X	-0.711685	8.93e-06	0.000117	Overexpressed
34754	ILMN_2859348	Taf9b	TATA-box binding protein associated factor 9B	Taf9b	-7.18442	3.9684	X	-0.701987	5.32e-06	7.88e-05	Overexpressed
34807	ILMN_2861493	Tceal8	transcription elongation factor A (SII)-like 8	Tceal8	-9.29168	7.03323	X	-0.598884	2.77e-07	9.17e-06	Overexpressed
34848	ILMN_2862760	Gdi1	guanosine diphosphate (GDP) dissociation inhibitor 1	Gdi1	-7.48004	4.43211	X	-0.530307	3.4e-06	5.69e-05	Overexpressed
34867	ILMN_2863768	Ccnb3	cyclin B3	Ccnb3	-6.2436	2.41377	X	-0.660062	2.38e-05	0.000248	Overexpressed
35009	ILMN_2871262	Bcap31	B cell receptor associated protein 31	Bcap31	-5.8941	1.80527	X	-0.686605	4.29e-05	0.000396	Overexpressed
35227	ILMN_2879858	Prkx	protein kinase, X-linked	Prkx	-6.05023	2.07916	X	-0.541099	3.29e-05	0.00032	Overexpressed
35255	ILMN_2881263	Aifm1	apoptosis-inducing factor, mitochondrion-associated 1	Aifm1	-4.52595	-0.727824	X	-0.639721	0.000502	0.00299	Overexpressed
35256	ILMN_2881272	Aifm1	apoptosis-inducing factor, mitochondrion-associated 1	Aifm1	-4.19396	-1.37231	X	-0.470278	0.000944	0.00509	Overexpressed
35467	ILMN_2892650	Tmem35	transmembrane protein 35	Tmem35a	-7.85342	5.00138	X	-0.588156	1.97e-06	3.79e-05	Overexpressed
35482	ILMN_2893187	Gripap1	GRIP1 associated protein 1	Gripap1	-2.93644	-3.83591	X	-0.162588	0.011	0.0411	Overexpressed
35523	ILMN_2894984	Ppdpf	pancreatic progenitor cell differentiation and proliferation factor	Gm14719	-6.5336	2.90592	X	-0.530103	1.48e-05	0.000173	Overexpressed
35555	ILMN_2895908	Txlng	taxilin gamma	Txlng	-7.94772	5.14231	X	-0.76454	1.72e-06	3.41e-05	Overexpressed
35570	ILMN_2896534			Gm5071	-7.30544	4.15963	X	-0.64422	4.42e-06	6.87e-05	Overexpressed
35572	ILMN_2896552	Timm8a1	translocase of inner mitochondrial membrane 8A1	Timm8a1	-9.49845	7.30572	X	-0.718918	2.13e-07	7.66e-06	Overexpressed
35581	ILMN_2896823	Rbbp7	retinoblastoma binding protein 7	Rbbp7	-5.60073	1.28171	X	-0.449851	7.11e-05	0.0006	Overexpressed
35672	ILMN_2901409	Tmem255a	transmembrane protein 255A	Tmem255a	-8.00651	5.2296	X	-0.776022	1.58e-06	3.22e-05	Overexpressed
35709	ILMN_2903734	Siah1b	seven in absentia 1B	Siah1b	-4.2998	-1.16595	X	-0.495993	0.000771	0.00429	Overexpressed
35841	ILMN_2910221	Mmgt1	membrane magnesium transporter 1	Mmgt1	-3.9736	-1.80406	X	-0.362657	0.00144	0.0073	Overexpressed
35877	ILMN_2912170	Trmt2b	TRM2 tRNA methyltransferase 2B	Trmt2b	-7.42106	4.34052	X	-0.405784	3.72e-06	6.07e-05	Overexpressed
35916	ILMN_2914271	Araf	Araf proto-oncogene, serine/threonine kinase	Araf	-6.0102	2.00926	X	-0.651086	3.52e-05	0.000338	Overexpressed
35927	ILMN_2914608	Magea5	melanoma antigen, family A, 5	Magea5	-9.06448	6.72838	X	-0.834474	3.72e-07	1.13e-05	Overexpressed
35970	ILMN_2917180	Foxp3	forkhead box P3	Foxp3	-3.16529	-3.39278	X	-0.144279	0.00705	0.0281	Overexpressed
36104	ILMN_2923671	Rragb	Ras-related GTP binding B	Rragb	-5.66875	1.40413	X	-0.7125	6.32e-05	0.000545	Overexpressed
36213	ILMN_2929300	Atrx	alpha thalassemia/mental retardation syndrome X-linked	Atrx	-4.57425	-0.634826	X	-0.161207	0.000458	0.00277	Overexpressed
36224	ILMN_2929990	Dmrtc1b	DMRT-like family C1b	Dmrtc1b	-7.00093	3.67468	X	-0.565998	7.06e-06	9.76e-05	Overexpressed
36244	ILMN_2930971	Gm15107	predicted gene 15107	Gm15128	-3.33264	-3.06552	X	-0.498531	0.00507	0.0212	Overexpressed
36245	ILMN_2930971	Gm15107	predicted gene 15107	Gm10439	-3.33264	-3.06552	X	-0.498531	0.00507	0.0212	Overexpressed
36246	ILMN_2930971	Gm15107	predicted gene 15107	Luzp4	-3.33264	-3.06552	X	-0.498531	0.00507	0.0212	Overexpressed
36247	ILMN_2930971	Gm15107	predicted gene 15107	Gm15107	-3.33264	-3.06552	X	-0.498531	0.00507	0.0212	Overexpressed
36308	ILMN_2933887	Sash3	SAM and SH3 domain containing 3	Sash3	-2.99129	-3.73029	X	-0.113909	0.00992	0.0375	Overexpressed
36319	ILMN_2934522	Spin2c	spindlin family, member 2C	Spin2c	-4.71813	-0.359061	X	-0.235408	0.00035	0.00222	Overexpressed
36383	ILMN_2937136	Tceal1	transcription elongation factor A (SII)-like 1	Tceal1	-6.30356	2.51647	X	-0.443239	2.16e-05	0.00023	Overexpressed
36433	ILMN_2939424	Atp6ap2	ATPase, H+ transporting, lysosomal accessory protein 2	Atp6ap2	-8.31773	5.6845	X	-0.83195	1.02e-06	2.34e-05	Overexpressed
36506	ILMN_2941840	Syap1	synapse associated protein 1	Syap1	-10.3175	8.34086	X	-0.867733	7.81e-08	3.71e-06	Overexpressed
36541	ILMN_2943599	Ngfrap1	nerve growth factor receptor (TNFRSF16) associated protein 1	Bex3	-7.75428	4.85198	X	-0.758811	2.27e-06	4.22e-05	Overexpressed
36551	ILMN_2943972	Cxx1c	CAAX box 1C	Cxx1c	-5.5241	1.14307	X	-0.214659	8.13e-05	0.00067	Overexpressed
36614	ILMN_2946541	Gja6	gap junction protein, alpha 6	Gja6	-5.2883	0.711705	X	-0.553043	0.000124	0.000941	Overexpressed
36652	ILMN_2948086	Rps4x	ribosomal protein S4, X-linked	Rps4x	-8.22678	5.5528	X	-0.75959	1.16e-06	2.58e-05	Overexpressed
36737	ILMN_2952114	Smc1a	structural maintenance of chromosomes 1A	Smc1a	-7.56523	4.56359	X	-0.629027	3e-06	5.15e-05	Overexpressed
36750	ILMN_2952779	Cxx1a	CAAX box 1A	Cxx1b	-6.63184	3.07001	X	-0.432406	1.26e-05	0.000153	Overexpressed
36751	ILMN_2952779	Cxx1a	CAAX box 1A	Cxx1a	-6.63184	3.07001	X	-0.432406	1.26e-05	0.000153	Overexpressed
36857	ILMN_2958016	Fundc1	FUN14 domain containing 1	Fundc1	-4.93615	0.054743	X	-0.515447	0.000234	0.00159	Overexpressed
36978	ILMN_2960233	Usp26	ubiquitin specific peptidase 26	Usp26	-2.83074	-4.03816	X	-0.227849	0.0136	0.0491	Overexpressed
37061	ILMN_2964042	Bgn	biglycan	Bgn	-6.64555	3.0928	X	-0.558267	1.24e-05	0.00015	Overexpressed
37100	ILMN_2965669	Xlr4a	X-linked lymphocyte-regulated 4A	Xlr3b	-7.47312	4.42138	X	-0.818229	3.44e-06	5.73e-05	Overexpressed
37101	ILMN_2965669	Xlr4a	X-linked lymphocyte-regulated 4A	Xlr4a	-7.47312	4.42138	X	-0.818229	3.44e-06	5.73e-05	Overexpressed
37102	ILMN_2965669	Xlr4a	X-linked lymphocyte-regulated 4A	Xlr3a	-7.47312	4.42138	X	-0.818229	3.44e-06	5.73e-05	Overexpressed
37130	ILMN_2967255	Rnf138rt1	ring finger protein 138, retrogene 1	Rnf138rt1	-5.68976	1.44182	X	-0.505638	6.09e-05	0.000529	Overexpressed
37185	ILMN_2970345	Slc35a2	solute carrier family 35 (UDP-galactose transporter), member A2	Slc35a2	-6.7458	3.25869	X	-0.520487	1.05e-05	0.000133	Overexpressed
37248	ILMN_2972645	Pdzd11	PDZ domain containing 11	Pdzd11	-8.37567	5.76788	X	-0.563673	9.39e-07	2.21e-05	Overexpressed
37249	ILMN_2972646	Pdzd11	PDZ domain containing 11	Pdzd11	-8.09026	5.3532	X	-0.526293	1.4e-06	2.98e-05	Overexpressed
37292	ILMN_2974709	Nudt10	nudix (nucleoside diphosphate linked moiety X)-type motif 10	Nudt10	-5.66268	1.39323	X	-0.462626	6.38e-05	0.00055	Overexpressed
37357	ILMN_2977871	Rab9b	RAB9B, member RAS oncogene family	Rab9b	-3.17003	-3.38354	X	-0.221723	0.00698	0.0278	Overexpressed
37364	ILMN_2978525	Taz	tafazzin	Taz	-9.30516	7.05114	X	-0.641125	2.72e-07	9.07e-06	Overexpressed
37577	ILMN_2987965	Nxf3	nuclear RNA export factor 3	Nxf3	-4.4692	-0.837375	X	-0.393164	0.000559	0.00328	Overexpressed
37662	ILMN_2992378	Zcchc16	zinc finger, CCHC domain containing 16	Zcchc16	-3.83168	-2.0832	X	-0.251542	0.0019	0.00923	Overexpressed
37664	ILMN_2992517	2017-09-06	septin 6	2017-09-06	-7.05996	3.76967	X	-0.572641	6.44e-06	9.13e-05	Overexpressed
37693	ILMN_2993836	Dlg3	discs, large homolog 3 (Drosophila)	Dlg3	-10.6113	8.69579	X	-0.483567	5.54e-08	2.92e-06	Overexpressed
37701	ILMN_2994173	Hccs	holocytochrome c synthetase	Hccs	-7.3285	4.19585	X	-0.588414	4.27e-06	6.69e-05	Overexpressed
37760	ILMN_2997022	Idh3g	isocitrate dehydrogenase 3 (NAD+), gamma	Idh3g	-10.3281	8.35384	X	-0.847798	7.71e-08	3.68e-06	Overexpressed
37796	ILMN_2998807	Stard8	START domain containing 8	Stard8	-5.05423	0.27667	X	-0.630502	0.000189	0.00133	Overexpressed
37845	ILMN_3001013	Armcx5	armadillo repeat containing, X-linked 5	Mir7646	-4.69496	-0.403343	X	-0.494915	0.000366	0.0023	Overexpressed
37846	ILMN_3001013	Armcx5	armadillo repeat containing, X-linked 5	Armcx5	-4.69496	-0.403343	X	-0.494915	0.000366	0.0023	Overexpressed
37974	ILMN_3006930	Mospd1	motile sperm domain containing 1	Mospd1	-5.50919	1.11601	X	-0.266228	8.35e-05	0.000684	Overexpressed
37976	ILMN_3006931	Mospd1	motile sperm domain containing 1	Mospd1	-7.22433	4.03169	X	-0.506313	5e-06	7.52e-05	Overexpressed
38035	ILMN_3009579	Enox2	ecto-NOX disulfide-thiol exchanger 2	Enox2	-4.37563	-1.01859	X	-0.285996	0.000667	0.00379	Overexpressed
38076	ILMN_3013874	Gm5643	heterogeneous nuclear ribonucleoprotein A1 pseudogene	Gm5643	-5.97029	1.93935	X	-0.546715	3.77e-05	0.000356	Overexpressed
38084	ILMN_3014722	Gm773	predicted gene 773	Gm773	-5.10441	0.370486	X	-0.745809	0.000172	0.00123	Overexpressed
38088	ILMN_3015028	Ott	ovary testis transcribed	Gm15085	-4.58963	-0.605251	X	-0.64473	0.000445	0.00271	Overexpressed
38089	ILMN_3015028	Ott	ovary testis transcribed	Ott	-4.58963	-0.605251	X	-0.64473	0.000445	0.00271	Overexpressed
38090	ILMN_3015028	Ott	ovary testis transcribed	Gm15109	-4.58963	-0.605251	X	-0.64473	0.000445	0.00271	Overexpressed
38091	ILMN_3015028	Ott	ovary testis transcribed	Gm15080	-4.58963	-0.605251	X	-0.64473	0.000445	0.00271	Overexpressed
38092	ILMN_3015028	Ott	ovary testis transcribed	Gm15093	-4.58963	-0.605251	X	-0.64473	0.000445	0.00271	Overexpressed
38093	ILMN_3015028	Ott	ovary testis transcribed	Gm15114	-4.58963	-0.605251	X	-0.64473	0.000445	0.00271	Overexpressed
38105	ILMN_3017953			Scml2	-3.173	-3.37774	X	-0.249609	0.00694	0.0277	Overexpressed
38287	ILMN_3039183	Mageb4	melanoma antigen, family B, 4	Mageb4	-3.64378	-2.45341	X	-0.294221	0.00275	0.0126	Overexpressed
38425	ILMN_3052685	Tro	trophinin	Tro	-3.72386	-2.29559	X	-0.249464	0.00235	0.011	Overexpressed
38478	ILMN_3058391	Rap2c	RAP2C, member of RAS oncogene family	Rap2c	-6.31775	2.54071	X	-0.484596	2.11e-05	0.000226	Overexpressed
38577	ILMN_3065164	Bex2	brain expressed X-linked 2	Bex2	-4.9445	0.070487	X	-0.496457	0.00023	0.00157	Overexpressed
38602	ILMN_3066821	Dmrtc1a	DMRT-like family C1a	Dmrtc1a	-8.95313	6.57685	X	-0.746667	4.3e-07	1.26e-05	Overexpressed
38701	ILMN_3074259	Lamp2	lysosomal-associated membrane protein 2	Lamp2	-9.29994	7.04421	X	-0.822299	2.74e-07	9.11e-06	Overexpressed
38750	ILMN_3078052	Zc4h2	zinc finger, C4H2 domain containing	Zc4h2	-5.04311	0.255835	X	-0.280529	0.000192	0.00135	Overexpressed
38814	ILMN_3082808	Armcx6	armadillo repeat containing, X-linked 6	Armcx6	-3.45268	-2.82973	X	-0.170453	0.004	0.0173	Overexpressed
38870	ILMN_3085936	Gm773	predicted gene 773	Gm773	-4.96881	0.116279	X	-0.427873	0.00022	0.00151	Overexpressed
38906	ILMN_3089660			Scml2	-6.96681	3.61956	X	-0.759281	7.44e-06	0.000101	Overexpressed
38942	ILMN_3093626	Porcn	porcupine homolog (Drosophila)	Porcn	-7.33199	4.20132	X	-0.619184	4.25e-06	6.67e-05	Overexpressed
39030	ILMN_3096701	Hnrnpa1	heterogeneous nuclear ribonucleoprotein A1	Gm5643	-3.51273	-2.71156	X	-0.60138	0.00356	0.0157	Overexpressed
39113	ILMN_3103896	Timp1	tissue inhibitor of metalloproteinase 1	Timp1	-17.0661	14.8408	X	-0.824463	1.29e-10	3.39e-08	Overexpressed
39246	ILMN_3113629	Mageb4	melanoma antigen, family B, 4	Mageb4	-7.08539	3.81045	X	-0.691703	6.19e-06	8.86e-05	Overexpressed
39247	ILMN_3113629	Mageb4	melanoma antigen, family B, 4	Mageb10-ps	-7.08539	3.81045	X	-0.691703	6.19e-06	8.86e-05	Overexpressed
39260	ILMN_3114518	Ids	iduronate 2-sulfatase	Ids	-6.77384	3.30485	X	-0.647576	1.01e-05	0.000129	Overexpressed
39300	ILMN_3117381	Fhl1	four and a half LIM domains 1	Fhl1	-8.30741	5.66961	X	-0.707877	1.03e-06	2.36e-05	Overexpressed
39319	ILMN_3118584	Bex4	brain expressed X-linked 4	Bex4	-8.84883	6.43363	X	-0.710564	4.94e-07	1.4e-05	Overexpressed
39401	ILMN_3123970	Stag2	stromal antigen 2	Stag2	-5.61501	1.30746	X	-0.505816	6.94e-05	0.000588	Overexpressed
39416	ILMN_3124787	Tmem47	transmembrane protein 47	Tmem47	-3.32262	-3.08517	X	-0.191732	0.00517	0.0215	Overexpressed
39491	ILMN_3129213	Tro	trophinin	Tro	-5.05638	0.28069	X	-0.424541	0.000188	0.00133	Overexpressed
39531	ILMN_3132186	Pcyt1b	phosphate cytidylyltransferase 1, choline, beta isoform	Pcyt1b	-3.76525	-2.21404	X	-0.305319	0.00217	0.0103	Overexpressed
39569	ILMN_3135473	Rap2c	RAP2C, member of RAS oncogene family	Rap2c	-3.74195	-2.25996	X	-0.427508	0.00227	0.0107	Overexpressed
39583	ILMN_3136205	Acsl4	acyl-CoA synthetase long-chain family member 4	Acsl4	-7.71204	4.78795	X	-0.429111	2.41e-06	4.4e-05	Overexpressed
39703	ILMN_3141993	Zbtb33	zinc finger and BTB domain containing 33	Zbtb33	-4.84433	-0.118911	X	-0.540908	0.000277	0.00183	Overexpressed
39714	ILMN_3142384	Gprasp1	G protein-coupled receptor associated sorting protein 1	Gprasp1	-5.98437	1.96404	X	-0.563278	3.68e-05	0.00035	Overexpressed
39723	ILMN_3143078	Bex2	brain expressed X-linked 2	Bex2	-5.1897	0.529262	X	-0.583711	0.000148	0.00109	Overexpressed
39760	ILMN_3144535	Dmrtc1a	DMRT-like family C1a	Dmrtc1a	-9.66749	7.52506	X	-0.72328	1.72e-07	6.58e-06	Overexpressed
39764	ILMN_3144761	1110012L19Rik	RIKEN cDNA 1110012L19 gene	1110012L19Rik	-7.28514	4.1277	X	-0.405765	4.56e-06	7.03e-05	Overexpressed
39846	ILMN_3150811	Tsc22d3	TSC22 domain family, member 3	Tsc22d3	-6.06197	2.09963	X	-0.730246	3.23e-05	0.000315	Overexpressed
39895	ILMN_3152506	Atp11c	ATPase, class VI, type 11C	Atp11c	-2.83629	-4.0276	X	-0.162895	0.0134	0.0486	Overexpressed
39921	ILMN_3153207	Lamp2	lysosomal-associated membrane protein 2	Lamp2	-6.41039	2.69824	X	-0.707564	1.81e-05	0.000201	Overexpressed
40009	ILMN_3157232	Zc4h2	zinc finger, C4H2 domain containing	Zc4h2	-4.55466	-0.672519	X	-0.219718	0.000476	0.00286	Overexpressed
40328	ILMN_3161819	Ccdc160	coiled-coil domain containing 160	Ccdc160	-7.00129	3.67526	X	-0.492319	7.05e-06	9.76e-05	Overexpressed
40330	ILMN_3161828	Rab33a	RAB33A, member RAS oncogene family	Rab33a	-4.36219	-1.04468	X	-0.271576	0.000685	0.00387	Overexpressed
40347	ILMN_3161936	Mpp1	membrane protein, palmitoylated	Mpp1	-5.52284	1.14078	X	-0.377341	8.15e-05	0.000672	Overexpressed
40364	ILMN_3162042	Rhox10	reproductive homeobox 10	Rhox10	-5.80845	1.65362	X	-0.429511	4.96e-05	0.000445	Overexpressed
40471	ILMN_3162895	Tceal3	transcription elongation factor A (SII)-like 3	Tceal3	-3.52305	-2.69124	X	-0.269112	0.00348	0.0154	Overexpressed

## Sheet: Under exp  X-20dpp
	ID	Gene.symbol	Gene.title	external_gene_name	t	B	Chromosome	logFC	P.Value	adj.P.Val	Expression
133	ILMN_1213002	Zcchc13	zinc finger, CCHC domain containing 13	Zcchc13	7.95342	5.15079	X	0.650887	1.7e-06	3.39e-05	Underexpressed
584	ILMN_1214597	Gm14525	predicted gene 14525	Gm2030	10.609	8.69309	X	0.770125	5.55e-08	2.92e-06	Underexpressed
585	ILMN_1214597	Gm14525	predicted gene 14525	Gm14525	10.609	8.69309	X	0.770125	5.55e-08	2.92e-06	Underexpressed
952	ILMN_1215840			Fam46d	4.15077	-1.45672	X	0.341934	0.00103	0.00546	Underexpressed
1017	ILMN_1216028			Rhox3b-ps	5.94931	1.90251	X	0.46574	3.9e-05	0.000367	Underexpressed
1018	ILMN_1216028			Rhox3h	5.94931	1.90251	X	0.46574	3.9e-05	0.000367	Underexpressed
3125	ILMN_1222972	Gm362	predicted gene 362	Tex13c1	3.07941	-3.55977	X	0.172504	0.00834	0.0324	Underexpressed
3231	ILMN_1223356	Cypt3	cysteine-rich perinuclear theca 3	Cypt3	9.67708	7.53741	X	1.76477	1.7e-07	6.54e-06	Underexpressed
4748	ILMN_1228277	4933416I08Rik	RIKEN cDNA 4933416I08 gene	Gm14597	4.22324	-1.31514	X	0.1909	0.000893	0.00484	Underexpressed
5301	ILMN_1230103	Arl13a	ADP-ribosylation factor-like 13A	Arl13a	8.15167	5.44328	X	0.753431	1.28e-06	2.78e-05	Underexpressed
5611	ILMN_1231163			Gm4994	3.44551	-2.84384	X	0.223102	0.00406	0.0175	Underexpressed
5726	ILMN_1231588			Prr32	4.05589	-1.64254	X	0.174542	0.00123	0.00637	Underexpressed
5797	ILMN_1231833			Gm4764	6.34269	2.58324	X	0.457623	2.02e-05	0.000219	Underexpressed
5892	ILMN_1232147	Cldn34b3	claudin 34B3	Cldn34b3	6.26138	2.44428	X	0.303327	2.31e-05	0.000243	Underexpressed
7053	ILMN_1236192			Gm1141	11.8642	10.1212	X	0.764244	1.38e-08	1.08e-06	Underexpressed
7639	ILMN_1238134	Cypt2	cysteine-rich perinuclear theca 2	Cypt2	7.56477	4.56287	X	0.70264	3e-06	5.15e-05	Underexpressed
7936	ILMN_1239208	Rgs3	regulator of G-protein signaling 3	Gm5763	3.71189	-2.31919	X	0.192346	0.00241	0.0113	Underexpressed
9416	ILMN_1244241	Satl1	spermidine/spermine N1-acetyl transferase-like 1	Satl1	11.8375	10.0922	X	1.23127	1.42e-08	1.1e-06	Underexpressed
10147	ILMN_1246506	4932429P05Rik	RIKEN cDNA 4932429P05 gene	4932429P05Rik	7.88612	5.05037	X	0.527842	1.87e-06	3.65e-05	Underexpressed
10221	ILMN_1246739			Gm15229	3.72136	-2.30052	X	0.228979	0.00236	0.0111	Underexpressed
10375	ILMN_1247263			Gm6812	8.05661	5.30364	X	1.30086	1.47e-06	3.07e-05	Underexpressed
10376	ILMN_1247263			1700020N15Rik	8.05661	5.30364	X	1.30086	1.47e-06	3.07e-05	Underexpressed
10494	ILMN_1247746			H2al1a	6.30438	2.51787	X	1.59312	2.15e-05	0.00023	Underexpressed
10495	ILMN_1247746			H2al1e	6.30438	2.51787	X	1.59312	2.15e-05	0.00023	Underexpressed
10496	ILMN_1247746			H2al1f	6.30438	2.51787	X	1.59312	2.15e-05	0.00023	Underexpressed
10497	ILMN_1247746			H2al1k	6.30438	2.51787	X	1.59312	2.15e-05	0.00023	Underexpressed
10498	ILMN_1247746			H2al1m	6.30438	2.51787	X	1.59312	2.15e-05	0.00023	Underexpressed
10499	ILMN_1247746			H2al1d	6.30438	2.51787	X	1.59312	2.15e-05	0.00023	Underexpressed
10500	ILMN_1247746			H2al1h	6.30438	2.51787	X	1.59312	2.15e-05	0.00023	Underexpressed
10501	ILMN_1247746			H2al1c	6.30438	2.51787	X	1.59312	2.15e-05	0.00023	Underexpressed
10502	ILMN_1247746			H2al1g	6.30438	2.51787	X	1.59312	2.15e-05	0.00023	Underexpressed
10503	ILMN_1247746			H2al1i	6.30438	2.51787	X	1.59312	2.15e-05	0.00023	Underexpressed
10867	ILMN_1249012	4930524N10Rik	RIKEN cDNA 4930524N10 gene	4930524N10Rik	19.5393	16.5887	X	1.85036	2.17e-11	9.25e-09	Underexpressed
10937	ILMN_1249291			Gm5947	7.41199	4.32639	X	1.04612	3.77e-06	6.13e-05	Underexpressed
10938	ILMN_1249291			Gm16445	7.41199	4.32639	X	1.04612	3.77e-06	6.13e-05	Underexpressed
10939	ILMN_1249291			Gm5645	7.41199	4.32639	X	1.04612	3.77e-06	6.13e-05	Underexpressed
10940	ILMN_1249291			Gm15143	7.41199	4.32639	X	1.04612	3.77e-06	6.13e-05	Underexpressed
11184	ILMN_1250049			Gm14612	3.37112	-2.99001	X	0.104633	0.0047	0.0198	Underexpressed
11371	ILMN_1250734	1700010D01Rik	RIKEN cDNA 1700010D01 gene	1700010D01Rik	8.17754	5.48107	X	1.19333	1.24e-06	2.71e-05	Underexpressed
11585	ILMN_1251439	Gm5755	predicted pseudogene 5755	Gm5123	10.0822	8.05051	X	0.658088	1.04e-07	4.54e-06	Underexpressed
11586	ILMN_1251439	Gm5755	predicted pseudogene 5755	Gm5755	10.0822	8.05051	X	0.658088	1.04e-07	4.54e-06	Underexpressed
11617	ILMN_1251545			Gm5125	9.84241	7.74886	X	0.401389	1.39e-07	5.64e-06	Underexpressed
11660	ILMN_1251706	Fthl17a	ferritin, heavy polypeptide-like 17, member A	Fthl17a	6.33	2.5616	X	0.451779	2.06e-05	0.000222	Underexpressed
12057	ILMN_1253181			Gm5648	4.35159	-1.06526	X	0.279507	0.000699	0.00394	Underexpressed
12073	ILMN_1253226			Gm4985	13.633	11.9188	X	1.94637	2.37e-09	2.98e-07	Underexpressed
12651	ILMN_1255197			4930519F16Rik	9.53678	7.35572	X	0.625189	2.03e-07	7.41e-06	Underexpressed
12748	ILMN_1255543	Tex13a	testis expressed 13A	Tex13a	10.1577	8.14429	X	1.34378	9.45e-08	4.25e-06	Underexpressed
13312	ILMN_1257544			H2afb1	5.30381	0.740294	X	0.341417	0.00012	0.000919	Underexpressed
13313	ILMN_1257544			H2afb3	5.30381	0.740294	X	0.341417	0.00012	0.000919	Underexpressed
14135	ILMN_1260305			Gm6744	3.51065	-2.71566	X	0.162196	0.00357	0.0157	Underexpressed
14393	ILMN_2421705	1700084M14Rik	Gm5941 pseudogene	1700084M14Rik	6.1489	2.25055	X	1.15198	2.79e-05	0.00028	Underexpressed
15017	ILMN_2443074			4930503H13Rik	3.57941	-2.58025	X	0.157509	0.00312	0.014	Underexpressed
15306	ILMN_2453051	Xk	X-linked Kx blood group	Xk	8.28965	5.64394	X	0.820845	1.06e-06	2.41e-05	Underexpressed
17321	ILMN_2523903			Gm15361	3.50581	-2.72519	X	0.289018	0.0036	0.0159	Underexpressed
18432	ILMN_2544063			DXBay18	8.93397	6.55064	X	0.532397	4.41e-07	1.28e-05	Underexpressed
18433	ILMN_2544063			Gm5639	8.93397	6.55064	X	0.532397	4.41e-07	1.28e-05	Underexpressed
18434	ILMN_2544063			Gm14685	8.93397	6.55064	X	0.532397	4.41e-07	1.28e-05	Underexpressed
21635	ILMN_2616736			4933428M09Rik	6.11353	2.18925	X	0.292629	2.96e-05	0.000293	Underexpressed
21734	ILMN_2618100	Actrt1	actin-related protein T1	Actrt1	10.4955	8.5569	X	0.768126	6.34e-08	3.18e-06	Underexpressed
23882	ILMN_2648155	4933403O08Rik	RIKEN cDNA 4933403O08 gene	4933403O08Rik	3.32398	-3.0825	X	0.198439	0.00516	0.0215	Underexpressed
23924	ILMN_2648635	Akap4	A kinase (PRKA) anchor protein 4	Akap4	6.50299	2.85451	X	0.51646	1.56e-05	0.000179	Underexpressed
25057	ILMN_2664788	Cypt3	cysteine-rich perinuclear theca 3	Cypt3	10.3579	8.39012	X	2.01384	7.45e-08	3.59e-06	Underexpressed
25902	ILMN_2676443	Tcp11x2	t-complex 11 family, X-linked 2	Tcp11x2	10.0987	8.07109	X	0.863816	1.01e-07	4.47e-06	Underexpressed
25922	ILMN_2676754			Cldn34b2	4.33725	-1.0931	X	0.205248	0.000718	0.00403	Underexpressed
26766	ILMN_2688533	Ribc1	RIB43A domain with coiled-coils 1	Ribc1	7.63521	4.67087	X	0.77875	2.7e-06	4.77e-05	Underexpressed
27635	ILMN_2700954			Cldn34d	16.52	14.4183	X	1.94924	1.97e-10	4.68e-08	Underexpressed
30252	ILMN_2738127			1600025M17Rik	8.39115	5.79008	X	0.626018	9.19e-07	2.18e-05	Underexpressed
30337	ILMN_2739355			Ube2dnl1	4.86478	-0.08016	X	0.523942	0.000267	0.00177	Underexpressed
30362	ILMN_2739692	Tgif2lx1	TGFB-induced factor homeobox 2-like, X-linked 1	Tgif2lx1	7.67288	4.72838	X	0.768321	2.56e-06	4.57e-05	Underexpressed
30634	ILMN_2742944	Efhc2	EF-hand domain (C-terminal) containing 2	Efhc2	5.49004	1.0812	X	0.441416	8.64e-05	0.000702	Underexpressed
30832	ILMN_2745644			Ctag2	8.2141	5.53435	X	1.17978	1.18e-06	2.61e-05	Underexpressed
32042	ILMN_2761691	Kir3dl2	killer cell immunoglobulin-like receptor, three domains, long cytoplasmic tail, 2	Kir3dl2	2.93669	-3.83542	X	0.122175	0.011	0.0411	Underexpressed
32383	ILMN_2767852	4930402K13Rik	RIKEN cDNA 4930402K13 gene	4930402K13Rik	6.15301	2.25766	X	0.354612	2.77e-05	0.000279	Underexpressed
32762	ILMN_2773339	Akap4	A kinase (PRKA) anchor protein 4	Akap4	9.03669	6.6907	X	1.57095	3.85e-07	1.16e-05	Underexpressed
33134	ILMN_2778961	Cldn34b3	claudin 34B3	Cldn34b3	9.42783	7.21318	X	0.685782	2.33e-07	8.11e-06	Underexpressed
33137	ILMN_2779647			Ube2dnl1	4.13433	-1.48889	X	0.342183	0.00106	0.00561	Underexpressed
33157	ILMN_2780362	Akap14	A kinase (PRKA) anchor protein 14	Akap14	15.0715	13.2241	X	1.56025	6.52e-10	1.13e-07	Underexpressed
33438	ILMN_2793688	Tmsb15a	thymosin beta 15a	Tmsb15a	3.47109	-2.79352	X	0.322804	0.00386	0.0168	Underexpressed
33633	ILMN_2803156			Ppp1r2-ps9	6.26061	2.44295	X	0.471737	2.32e-05	0.000243	Underexpressed
33663	ILMN_2804407	1700012L04Rik	RIKEN cDNA 1700012L04 gene	H2al1m	4.46592	-0.843705	X	0.976977	0.000562	0.00329	Underexpressed
33803	ILMN_2811775	Cldn34b4	claudin 34B4	Cldn34b4	11.1815	9.36168	X	0.853491	2.9e-08	1.86e-06	Underexpressed
33820	ILMN_2812960	4930519F16Rik	RIKEN cDNA 4930519F16 gene	4930519F16Rik	4.67975	-0.432421	X	0.229091	0.000376	0.00235	Underexpressed
34010	ILMN_2823815	Cypt9	cysteine-rich perinuclear theca 9	Cypt1	5.04453	0.258493	X	0.741747	0.000192	0.00135	Underexpressed
34506	ILMN_2846457	Cpxcr1	CPX chromosome region, candidate 1	Cpxcr1	3.49647	-2.74357	X	0.203785	0.00367	0.0161	Underexpressed
34655	ILMN_2854888	Gm5382	predicted gene 5382	H2al1n	3.15147	-3.4197	X	0.528043	0.00724	0.0287	Underexpressed
34921	ILMN_2866189	Btg1	B cell translocation gene 1, anti-proliferative	Gm14519	4.72901	-0.338299	X	0.314269	0.000343	0.00218	Underexpressed
35696	ILMN_2902833	Zcchc13	zinc finger, CCHC domain containing 13	Zcchc13	10.8085	8.92953	X	1.04247	4.41e-08	2.5e-06	Underexpressed
35991	ILMN_2918229	Cypt1	cysteine-rich perinuclear theca 1	Cypt1	6.23853	2.40505	X	0.717892	2.4e-05	0.00025	Underexpressed
36197	ILMN_2928374	Rhox3a	reproductive homeobox 3A	Rhox3b-ps	3.69511	-2.35226	X	0.265293	0.00249	0.0116	Underexpressed
36198	ILMN_2928374	Rhox3a	reproductive homeobox 3A	Rhox3a2	3.69511	-2.35226	X	0.265293	0.00249	0.0116	Underexpressed
36199	ILMN_2928374	Rhox3a	reproductive homeobox 3A	Rhox3e	3.69511	-2.35226	X	0.265293	0.00249	0.0116	Underexpressed
36200	ILMN_2928374	Rhox3a	reproductive homeobox 3A	Rhox3d-ps	3.69511	-2.35226	X	0.265293	0.00249	0.0116	Underexpressed
36201	ILMN_2928374	Rhox3a	reproductive homeobox 3A	Rhox3a	3.69511	-2.35226	X	0.265293	0.00249	0.0116	Underexpressed
36257	ILMN_2931659	Gm7073	predicted gene 7073	Gm7073	7.54583	4.53372	X	1.14706	3.08e-06	5.27e-05	Underexpressed
37472	ILMN_2983324			Gm1141	3.64878	-2.44354	X	0.189118	0.00272	0.0125	Underexpressed
37510	ILMN_2985249	Ssxb8	synovial sarcoma, X member B, breakpoint 8	Ssxb8	19.0883	16.2886	X	1.28311	2.95e-11	1.14e-08	Underexpressed
37673	ILMN_2993130			Gm4985	8.84119	6.42309	X	0.73	4.99e-07	1.41e-05	Underexpressed
38009	ILMN_3008642	Ssxb5	synovial sarcoma, X member B, breakpoint 5	Ssxb5	23.2385	18.7869	X	1.69299	2.16e-12	1.95e-09	Underexpressed
38051	ILMN_3009928	Ube2dnl2	ubiquitin-conjugating enzyme E2D N-terminal like 2	Ube2dnl2	6.51433	2.87358	X	0.524518	1.53e-05	0.000177	Underexpressed
38137	ILMN_3022025	Gm732	predicted gene 732	Gm732	6.09835	2.16291	X	0.693232	3.03e-05	0.000299	Underexpressed
38358	ILMN_3047327	Gm14484	predicted gene 14484	H2al1e	6.25626	2.43549	X	1.70844	2.33e-05	0.000244	Underexpressed
38359	ILMN_3047327	Gm14484	predicted gene 14484	H2al1a	6.25626	2.43549	X	1.70844	2.33e-05	0.000244	Underexpressed
38360	ILMN_3047327	Gm14484	predicted gene 14484	H2al1b	6.25626	2.43549	X	1.70844	2.33e-05	0.000244	Underexpressed
38361	ILMN_3047327	Gm14484	predicted gene 14484	H2al1g	6.25626	2.43549	X	1.70844	2.33e-05	0.000244	Underexpressed
38362	ILMN_3047327	Gm14484	predicted gene 14484	H2al1f	6.25626	2.43549	X	1.70844	2.33e-05	0.000244	Underexpressed
38363	ILMN_3047327	Gm14484	predicted gene 14484	H2al1i	6.25626	2.43549	X	1.70844	2.33e-05	0.000244	Underexpressed
38364	ILMN_3047327	Gm14484	predicted gene 14484	H2al1h	6.25626	2.43549	X	1.70844	2.33e-05	0.000244	Underexpressed
38365	ILMN_3047327	Gm14484	predicted gene 14484	H2al1c	6.25626	2.43549	X	1.70844	2.33e-05	0.000244	Underexpressed
38366	ILMN_3047327	Gm14484	predicted gene 14484	H2al1d	6.25626	2.43549	X	1.70844	2.33e-05	0.000244	Underexpressed
38414	ILMN_3051805	Akap4	A kinase (PRKA) anchor protein 4	Akap4	3.92183	-1.90582	X	0.234797	0.0016	0.00795	Underexpressed
38940	ILMN_3093375	Ssxb2	synovial sarcoma, X member B, breakpoint 2	Ssxb2	24.0731	19.2261	X	1.56569	1.34e-12	1.47e-09	Underexpressed
38964	ILMN_3094365	Gm732	predicted gene 732	Gm732	5.21582	0.577701	X	0.32124	0.000141	0.00105	Underexpressed
39165	ILMN_3107256	Gm14685	predicted gene 14685	Gm8617	3.49742	-2.7417	X	0.156761	0.00366	0.0161	Underexpressed
39166	ILMN_3107256	Gm14685	predicted gene 14685	Gm5639	3.49742	-2.7417	X	0.156761	0.00366	0.0161	Underexpressed
39167	ILMN_3107256	Gm14685	predicted gene 14685	Gm14685	3.49742	-2.7417	X	0.156761	0.00366	0.0161	Underexpressed
39168	ILMN_3107256	Gm14685	predicted gene 14685	DXBay18	3.49742	-2.7417	X	0.156761	0.00366	0.0161	Underexpressed
39360	ILMN_3122897	Gm14484	predicted gene 14484	H2al1h	6.66688	3.12822	X	1.42729	1.2e-05	0.000147	Underexpressed
39361	ILMN_3122897	Gm14484	predicted gene 14484	H2al1i	6.66688	3.12822	X	1.42729	1.2e-05	0.000147	Underexpressed
39362	ILMN_3122897	Gm14484	predicted gene 14484	H2al1a	6.66688	3.12822	X	1.42729	1.2e-05	0.000147	Underexpressed
39363	ILMN_3122897	Gm14484	predicted gene 14484	H2al1f	6.66688	3.12822	X	1.42729	1.2e-05	0.000147	Underexpressed
39364	ILMN_3122897	Gm14484	predicted gene 14484	H2al1g	6.66688	3.12822	X	1.42729	1.2e-05	0.000147	Underexpressed
39365	ILMN_3122897	Gm14484	predicted gene 14484	H2al1d	6.66688	3.12822	X	1.42729	1.2e-05	0.000147	Underexpressed
39366	ILMN_3122897	Gm14484	predicted gene 14484	H2al1e	6.66688	3.12822	X	1.42729	1.2e-05	0.000147	Underexpressed
39367	ILMN_3122897	Gm14484	predicted gene 14484	H2al1c	6.66688	3.12822	X	1.42729	1.2e-05	0.000147	Underexpressed
39473	ILMN_3128227	Akap4	A kinase (PRKA) anchor protein 4	Akap4	9.02745	6.67815	X	1.39201	3.9e-07	1.17e-05	Underexpressed
39537	ILMN_3132434	Gm4907	predicted gene 4907	Gm4907	7.58792	4.59845	X	0.605538	2.9e-06	5.01e-05	Underexpressed
40136	ILMN_3160454	Gm15142	predicted gene 15142	Samt2	8.02482	5.2567	X	1.08333	1.54e-06	3.16e-05	Underexpressed
40137	ILMN_3160454	Gm15142	predicted gene 15142	Gm15142	8.02482	5.2567	X	1.08333	1.54e-06	3.16e-05	Underexpressed

## Sheet: All genes per chromosome-17dpp
	ID	adj.P.Val	P.Value	t	B	logFC	Gene.symbol	Gene.title	external_gene_name	Chromosome	Expression
43	ILMN_1213265	0.264619	0.0171	-2.73048	-3.10563	-0.0830258	Aida	axin interactor, dorsalization associated	Aida	1	No change
63	ILMN_1213557	0.212611	0.00961	3.02881	-2.58559	0.102095	Slco5a1	solute carrier organic anion transporter family, member 5A1	Slco5a1	1	No change
66	ILMN_1213574	0.459711	0.0712	1.96284	-4.36683	0.111164	Vcpip1	valosin containing protein (p97)/p47 complex interacting protein 1	Vcpip1	1	No change
67	ILMN_1213596	0.633904	0.171	1.45018	-5.08701	0.0700817	Ly9	lymphocyte antigen 9	Ly9	1	No change
100	ILMN_1213985	0.359921	0.0374	2.31541	-3.80684	0.301121	2810025M15Rik	RIKEN cDNA 2810025M15 gene	2810025M15Rik	1	No change
106	ILMN_1214111	0.580579	0.135	1.59482	-4.89774	0.0588405			Gm21362	1	No change
108	ILMN_1214126	0.60888	0.151	-1.52323	-4.99296	-0.0913636	Hes6	hairy and enhancer of split 6	Hes6	1	No change
119	ILMN_1214241	0.110927	0.00167	-3.94039	-0.9837	-0.213077	Rabgap1l	RAB GTPase activating protein 1-like	Rabgap1l	1	No change
120	ILMN_1214251	0.249903	0.0147	-2.8073	-2.97262	-0.121628	B3gnt7	UDP-GlcNAc:betaGal beta-1,3-N-acetylglucosaminyltransferase 7	B3gnt7	1	No change
143	ILMN_1214561	0.547934	0.115	-1.68906	-4.7681	-0.102693	Tgfbrap1	transforming growth factor, beta receptor associated protein 1	Tgfbrap1	1	No change
144	ILMN_1214562	0.117142	0.00201	3.84157	-1.15565	0.53068	Als2cr12	amyotrophic lateral sclerosis 2 (juvenile) chromosome region, candidate 12 (human)	Als2cr12	1	No change
154	ILMN_1214664	0.555831	0.12	1.66488	-4.80181	0.158283	Glrx2	glutaredoxin 2 (thioltransferase)	Glrx2	1	No change
156	ILMN_1214703	0.423805	0.0573	-2.08362	-4.17975	-0.335236	Nme7	NME/NM23 family member 7	Atp1b1	1	No change
161	ILMN_1214765	0.550409	0.116	-1.68082	-4.77962	-0.076569	Xpr1	xenotropic and polytropic retrovirus receptor 1	Xpr1	1	No change
204	ILMN_1215264	0.593395	0.142	-1.56144	-4.9425	-0.0987996			Tfb2m	1	No change
225	ILMN_1215530	0.609732	0.152	-1.52061	-4.99638	-0.215268	Ccnt2	cyclin T2	Ccnt2	1	No change
248	ILMN_1215823	0.113593	0.00187	3.88091	-1.08711	1.12058			Gm6185	1	No change
298	ILMN_1216279	0.481417	0.0812	-1.88885	-4.47859	-0.20166	Irf6	interferon regulatory factor 6	Irf6	1	No change
303	ILMN_1216395	0.200552	0.00817	3.11249	-2.43847	0.41417			Mroh2a	1	No change
341	ILMN_1216726	0.56098	0.122	-1.65108	-4.82092	-0.0632744	Rassf5	Ras association (RalGDS/AF-6) domain family member 5	Rassf5	1	No change
356	ILMN_1216916	0.458325	0.0708	-1.96621	-4.36169	-0.0600009			Dars	1	No change
367	ILMN_1217055	0.593328	0.142	-1.56186	-4.94194	-0.0704194	Rab3gap2	RAB3 GTPase activating protein subunit 2	Rab3gap2	1	No change
395	ILMN_1217344	0.216876	0.0104	2.98576	-2.66114	0.150729	Rasal2	RAS protein activator like 2	Rasal2	1	No change
412	ILMN_1217555	0.299533	0.0232	2.56914	-3.38219	1.30492	Mdh1b	malate dehydrogenase 1B, NAD (soluble)	Mdh1b	1	No change
424	ILMN_1217706	0.643693	0.178	1.42281	-5.12141	0.0563032	Olfr16	olfactory receptor 16	Olfr16	1	No change
432	ILMN_1217812	0.228843	0.0119	2.91846	-2.77894	0.509575	Klhdc9	kelch domain containing 9	Klhdc9	1	No change
485	ILMN_1218345	0.519091	0.0981	-1.78112	-4.63704	-0.0720188	Adam23	a disintegrin and metallopeptidase domain 23	Adam23	1	No change
496	ILMN_1218516	0.642429	0.177	-1.42766	-5.11535	-0.0466469	Angptl1	angiopoietin-like 1	Angptl1	1	No change
498	ILMN_1218539	0.445531	0.0659	2.00632	-4.30011	0.310312	Ccnyl1	cyclin Y-like 1	Ccnyl1	1	No change
577	ILMN_1219466	0.47406	0.0772	-1.91735	-4.43581	-0.106907	C130074G19Rik	RIKEN cDNA C130074G19 gene	C130074G19Rik	1	No change
590	ILMN_1219667	0.568096	0.126	-1.63195	-4.84723	-0.0976284	Pfdn2	prefoldin 2	Pfdn2	1	No change
592	ILMN_1219682	0.237594	0.0132	-2.86392	-2.87413	-0.229343	Hdac4	histone deacetylase 4	Hdac4	1	No change
609	ILMN_1219896	0.393217	0.0475	2.18681	-4.0158	0.313251	Pydc4	pyrin domain containing 4	Ifi208	1	No change
610	ILMN_1219896	0.393217	0.0475	2.18681	-4.0158	0.313251	Pydc4	pyrin domain containing 4	Ifi213	1	No change
632	ILMN_1220095	0.125916	0.00242	3.7433	-1.3274	0.473716	Nme7	NME/NM23 family member 7	Nme7	1	No change
663	ILMN_1220440	0.627306	0.165	1.47159	-5.05977	0.13073	Ppil3	peptidylprolyl isomerase (cyclophilin)-like 3	Ppil3	1	No change
685	ILMN_1220661	0.526259	0.102	-1.75741	-4.6712	-0.0789839	Orc2	origin recognition complex, subunit 2	Orc2	1	No change
727	ILMN_1221296	0.514264	0.0957	1.79507	-4.61684	0.0653477	Apobec4	apolipoprotein B mRNA editing enzyme, catalytic polypeptide-like 4 (putative)	Apobec4	1	No change
778	ILMN_1221869	0.590248	0.141	-1.56857	-4.933	-0.0835549			Uhmk1	1	No change
797	ILMN_1222118	0.360537	0.0376	2.31285	-3.81104	0.270398	Cep350	centrosomal protein 350	Cep350	1	No change
833	ILMN_1222489	0.194238	0.00755	-3.15367	-2.36594	-0.189041	Sulf1	sulfatase 1	Sulf1	1	No change
836	ILMN_1222512	0.633961	0.171	1.44869	-5.08889	0.0922205	Mfsd7b	major facilitator superfamily domain containing 7B	Mfsd7b	1	No change
882	ILMN_1223049	0.327716	0.029	2.45146	-3.58095	0.0766149	Tns1	tensin 1	Tns1	1	No change
906	ILMN_1223414	0.161788	0.00482	-3.38624	-1.95562	-0.285573	Ptp4a1	protein tyrosine phosphatase 4a1	Ptp4a1	1	No change
911	ILMN_1223450	0.486033	0.083	-1.87662	-4.49683	-0.0827833	Nphs2	nephrosis 2, podocin	Nphs2	1	No change
932	ILMN_1223637	0.534249	0.106	1.73455	-4.70387	0.0752946			Gm37036	1	No change
939	ILMN_1223727	0.28138	0.0197	2.65502	-3.2355	0.765432	Daw1	dynein assembly factor with WDR repeat domains 1	Daw1	1	No change
940	ILMN_1223731	0.395546	0.0483	-2.17734	-4.031	-0.286681	Tfap2b	transcription factor AP-2 beta	Tfap2b	1	No change
972	ILMN_1224156	0.568156	0.127	-1.63144	-4.84793	-0.0672204	Creb1	cAMP responsive element binding protein 1	Creb1	1	No change
974	ILMN_1224186	0.129606	0.00273	3.68091	-1.43675	0.403323	Ica1l	islet cell autoantigen 1-like	Ica1l	1	No change
1029	ILMN_1224898	0.542881	0.111	-1.70907	-4.73998	-0.0638235	Glrp1	glutamine repeat protein 1	Glrp1	1	No change
1031	ILMN_1224922	0.587473	0.139	-1.57563	-4.92356	-0.0691822	Lrrn2	leucine rich repeat protein 2, neuronal	Lrrn2	1	No change
1042	ILMN_1224981	0.577072	0.132	1.60417	-4.8851	0.0549437			Gls	1	No change
1114	ILMN_1225723	0.374159	0.0418	2.25549	-3.90481	0.327757			Osgepl1	1	No change
1134	ILMN_1225938	0.123781	0.00235	3.76057	-1.29715	0.42236	Lpgat1	lysophosphatidylglycerol acyltransferase 1	Lpgat1	1	No change
1160	ILMN_1226187	0.094465	0.000927	4.25158	-0.44825	0.362994	Lancl1	LanC (bacterial lantibiotic synthetase component C)-like 1	Lancl1	1	No change
1184	ILMN_1226396	0.64018	0.176	1.43209	-5.10979	0.0532071	E330011M16Rik	RIKEN cDNA E330011M16 gene	Coq10b	1	No change
1187	ILMN_1226422	0.325349	0.0286	2.45946	-3.56752	0.317196	Uchl5	ubiquitin carboxyl-terminal esterase L5	Uchl5	1	No change
1196	ILMN_1226517	0.395265	0.0481	-2.17933	-4.02781	-0.158789	Ttll4	tubulin tyrosine ligase-like family, member 4	Ttll4	1	No change
1232	ILMN_1226892	0.442448	0.0645	-2.01788	-4.28226	-0.0799042	Plxna2	plexin A2	Plxna2	1	No change
1261	ILMN_1227170	0.346527	0.0336	2.37339	-3.71112	0.127251	4930568G15Rik	RIKEN cDNA 4930568G15 gene	4930568G15Rik	1	No change
1267	ILMN_1227293	0.148585	0.0038	3.50968	-1.73792	0.133842	Mdm4	transformed mouse 3T3 cell double minute 4	Mdm4	1	No change
1279	ILMN_1227412	0.545531	0.112	1.70222	-4.74963	0.117693	Ppip5k2	diphosphoinositol pentakisphosphate kinase 2	Ppip5k2	1	No change
1286	ILMN_1227510	0.577007	0.132	-1.60711	-4.88111	-0.0852943	Shisa4	shisa family member 4	Shisa4	1	No change
1343	ILMN_1228145	0.553729	0.119	-1.67012	-4.79453	-0.0830354	Gpr45	G protein-coupled receptor 45	Gpr45	1	No change
1373	ILMN_1228511	0.328265	0.0292	2.44702	-3.58839	0.101904	Tpr	translocated promoter region, nuclear basket protein	Prg4	1	No change
1375	ILMN_1228544	0.475116	0.0778	-1.91303	-4.44232	-0.159731	B4galt3	UDP-Gal:betaGlcNAc beta 1,4-galactosyltransferase, polypeptide 3	B4galt3	1	No change
1387	ILMN_1228657	0.175187	0.00597	-3.27503	-2.1519	-0.165099	Fcgr2b	Fc receptor, IgG, low affinity IIb	Fcgr2b	1	No change
1406	ILMN_1228878	0.47406	0.0771	1.91861	-4.43391	0.0825445	Xpr1	xenotropic and polytropic retrovirus receptor 1	Xpr1	1	No change
1415	ILMN_1229042	0.271518	0.018	-2.70315	-3.15276	-0.273686	Eef1b2	eukaryotic translation elongation factor 1 beta 2	Eef1b2	1	No change
1426	ILMN_1229202	0.41768	0.0555	2.10114	-4.15216	0.0728322	Ccdc190	coiled-coil domain containing 190	Ccdc190	1	No change
1427	ILMN_1229211	0.116576	0.00198	3.84819	-1.14411	0.435731	Asnsd1	asparagine synthetase domain containing 1	Gm28551	1	No change
1428	ILMN_1229211	0.116576	0.00198	3.84819	-1.14411	0.435731	Asnsd1	asparagine synthetase domain containing 1	Asnsd1	1	No change
1440	ILMN_1229313	0.182035	0.00654	3.22778	-2.23526	0.423136	Gm973	predicted gene 973	Gm973	1	No change
1453	ILMN_1229430	0.545879	0.113	1.69955	-4.75338	0.179455	Asnsd1	asparagine synthetase domain containing 1	Gm28551	1	No change
1454	ILMN_1229430	0.545879	0.113	1.69955	-4.75338	0.179455	Asnsd1	asparagine synthetase domain containing 1	Asnsd1	1	No change
1463	ILMN_1229529	0.28458	0.0204	-2.63608	-3.26795	-0.275752	Hsd17b7	hydroxysteroid (17-beta) dehydrogenase 7	Hsd17b7	1	No change
1483	ILMN_1229745	0.400444	0.0503	-2.15488	-4.06692	-0.270731	Sertad4	SERTA domain containing 4	Sertad4	1	No change
1484	ILMN_1229752	0.538208	0.108	1.72381	-4.71913	0.0594214	Rps6kc1	ribosomal protein S6 kinase polypeptide 1	Rps6kc1	1	No change
1487	ILMN_1229778	0.585788	0.138	1.58122	-4.91605	0.0642659			Gm38036	1	No change
1496	ILMN_1229922	0.452131	0.0686	-1.98376	-4.33482	-0.0957401	Marco	macrophage receptor with collagenous structure	Marco	1	No change
1511	ILMN_1230058	0.636517	0.173	-1.44155	-5.09791	-0.0961394	Stx6	syntaxin 6	Stx6	1	No change
1519	ILMN_1230151	0.654937	0.19	1.38319	-5.17037	0.0430496	Tmem37	transmembrane protein 37	Tmem37	1	No change
1564	ILMN_1230751	0.56077	0.122	1.6517	-4.82007	0.0497271			Gm6822	1	No change
1603	ILMN_1231146	0.077675	0.000383	4.73184	0.35527	0.586755	Agfg1	ArfGAP with FG repeats 1	Agfg1	1	No change
1620	ILMN_1231307	0.643861	0.179	1.42105	-5.12361	0.209225			Gm7895	1	No change
1621	ILMN_1231309	0.558912	0.122	-1.65512	-4.81534	-0.0816382	Ly9	lymphocyte antigen 9	Ly9	1	No change
1639	ILMN_1231465	0.432108	0.0605	-2.05384	-4.22638	-0.072489	Npl	N-acetylneuraminate pyruvate lyase	Npl	1	No change
1648	ILMN_1231600	0.350918	0.0349	2.35233	-3.74599	0.0827017	Ptgs2	prostaglandin-endoperoxide synthase 2	Ptgs2	1	No change
1688	ILMN_1232024	0.382027	0.0442	-2.22554	-3.95338	-0.106869	Tomm40l	translocase of outer mitochondrial membrane 40 homolog-like (yeast)	Tomm40l	1	No change
1717	ILMN_1232272	0.358406	0.0369	2.32248	-3.79521	0.173627	Gmppa	GDP-mannose pyrophosphorylase A	Gmppa	1	No change
1737	ILMN_1232537	0.336651	0.0312	-2.41202	-3.64688	-0.200726	Arl4c	ADP-ribosylation factor-like 4C	Arl4c	1	No change
1748	ILMN_1232766	0.274982	0.0184	2.68965	-3.176	0.412957	Sccpdh	saccharopine dehydrogenase (putative)	Sccpdh	1	No change
1757	ILMN_1232903	0.22359	0.0113	2.94674	-2.72949	0.520983	Acbd6	acyl-Coenzyme A binding domain containing 6	Acbd6	1	No change
1767	ILMN_1233013	0.368536	0.04	-2.27889	-3.86666	-0.104674			8430432A02Rik	1	No change
1774	ILMN_1233113	0.325365	0.0286	-2.45861	-3.56895	-0.134224			Epb41l5	1	No change
1785	ILMN_1233199	0.572386	0.129	-1.61997	-4.86361	-0.188636	Ccnt2	cyclin T2	Ccnt2	1	No change
1793	ILMN_1233302	0.308566	0.025	2.52903	-3.45024	0.284254	Asb1	ankyrin repeat and SOCS box-containing 1	Asb1	1	No change
1805	ILMN_1233489	0.442064	0.0643	-2.01964	-4.27954	-0.116979			Rpsa-ps1	1	No change
1809	ILMN_1233523	0.550792	0.117	-1.67794	-4.78364	-0.0648949	Rims1	regulating synaptic membrane exocytosis 1	Rims1	1	No change
1815	ILMN_1233634	0.108324	0.00151	3.99097	-0.89601	0.23704	Rasal2	RAS protein activator like 2	Rasal2	1	No change
1821	ILMN_1233713	0.627482	0.165	1.46941	-5.06256	0.0752009	Tmem237	transmembrane protein 237	Tmem237	1	No change
1822	ILMN_1233725	0.547634	0.115	1.69017	-4.76654	0.0866332	Mfsd4a	major facilitator superfamily domain containing 4A	Mfsd4a	1	No change
1833	ILMN_1233840	0.456223	0.0702	-1.97143	-4.35371	-0.176342	Kif1a	kinesin family member 1A	Kif1a	1	No change
1834	ILMN_1233857	0.361239	0.0377	-2.31082	-3.81437	-0.182129	Mcm6	minichromosome maintenance complex component 6	Mcm6	1	No change
1835	ILMN_1233859	0.625593	0.163	1.47722	-5.05257	0.0573071	Rftn2	raftlin family member 2	Rftn2	1	No change
1851	ILMN_1234147	0.447778	0.0668	-1.99839	-4.31234	-0.138925			Thap4	1	No change
1916	ILMN_1235047	0.161746	0.00481	-3.38676	-1.9547	-0.211035	3110009E18Rik	RIKEN cDNA 3110009E18 gene	3110009E18Rik	1	No change
1941	ILMN_1235400	0.483037	0.0818	-1.88485	-4.48457	-0.0990976	Steap3	STEAP family member 3	Steap3	1	No change
1946	ILMN_1235443	0.365266	0.0388	-2.29536	-3.83972	-0.0844578			Mptx2	1	No change
1947	ILMN_1235494	0.205393	0.00877	-3.07612	-2.50246	-0.350097	Tmem9	transmembrane protein 9	Tmem9	1	No change
1956	ILMN_1235652	0.439216	0.063	2.03097	-4.26197	0.170798	Usp37	ubiquitin specific peptidase 37	Usp37	1	No change
1957	ILMN_1235669	0.530865	0.105	1.74395	-4.69047	0.12872	Nvl	nuclear VCP-like	Nvl	1	No change
1980	ILMN_1235979	0.099966	0.00111	4.15573	-0.61209	0.273826	Nop58	NOP58 ribonucleoprotein	Nop58	1	No change
1998	ILMN_1236196	0.358869	0.0371	-2.32016	-3.79902	-0.133418	Opn3	opsin 3	Opn3	1	No change
2020	ILMN_1236459	0.38737	0.0455	-2.2102	-3.97816	-0.143121	Paox	polyamine oxidase (exo-N4-amino)	Gm19680	1	No change
2044	ILMN_1236889	0.653408	0.188	1.38743	-5.16518	0.0535008	Selp	selectin, platelet	Selp	1	No change
2094	ILMN_1237323	0.423166	0.0571	-2.08544	-4.17688	-0.162923	Lman2l	lectin, mannose-binding 2-like	Lman2l	1	No change
2101	ILMN_1237404	0.486689	0.0834	-1.87416	-4.50051	-0.133971	Bok	BCL2-related ovarian killer	Bok	1	No change
2130	ILMN_1237846	0.108324	0.00149	3.99879	-0.88248	0.409525			Mpc2	1	No change
2132	ILMN_1237873	0.127204	0.00256	3.7155	-1.37609	0.145286	Nbeal1	neurobeachin like 1	Nbeal1	1	No change
2135	ILMN_1237907	0.575972	0.131	-1.61038	-4.87667	-0.0736209	Ing5	inhibitor of growth family, member 5	Ing5	1	No change
2147	ILMN_1237986	0.396525	0.0486	2.17381	-4.03664	0.163493	Trip12	thyroid hormone receptor interactor 12	Trip12	1	No change
2172	ILMN_1238359	0.626591	0.164	1.474	-5.0567	0.0541565	Slc40a1	solute carrier family 40 (iron-regulated transporter), member 1	Slc40a1	1	No change
2182	ILMN_1238479	0.089943	0.000655	-4.43898	-0.13109	-0.224754	Mgst3	microsomal glutathione S-transferase 3	Mgst3	1	No change
2226	ILMN_1238912	0.321808	0.0277	-2.4758	-3.54006	-0.14585			Maip1	1	No change
2236	ILMN_1239011	0.648764	0.184	1.40278	-5.14628	0.0512883			Gm15668	1	No change
2244	ILMN_1239077	0.350576	0.0347	-2.35539	-3.74093	-0.108937	Qsox1	quiescin Q6 sulfhydryl oxidase 1	Qsox1	1	No change
2245	ILMN_1239087	0.459789	0.0713	-1.96258	-4.36722	-0.185722	Pex19	peroxisomal biogenesis factor 19	Pex19	1	No change
2250	ILMN_1239134	0.487014	0.0835	-1.87334	-4.50172	-0.074426	Lypd1	Ly6/Plaur domain containing 1	Lypd1	1	No change
2270	ILMN_1239270	0.234718	0.0128	-2.88102	-2.84431	-0.236041	Inha	inhibin alpha	Inha	1	No change
2297	ILMN_1239623	0.090812	0.000737	4.3753	-0.23837	0.893697			Dnah14	1	No change
2298	ILMN_1239638	0.502874	0.0909	-1.82469	-4.57359	-0.204362	Creg1	cellular repressor of E1A-stimulated genes 1	Creg1	1	No change
2362	ILMN_1240472	0.299646	0.0232	-2.56879	-3.38278	-0.124782	Atg4b	autophagy related 4B, cysteine peptidase	Atg4b	1	No change
2400	ILMN_1241033	0.440824	0.0637	-2.02506	-4.27115	-0.0677993			Atp6v1h	1	No change
2416	ILMN_1241294	0.585788	0.138	1.58164	-4.9155	0.0711095	Olfr420	olfactory receptor 420	Olfr420	1	No change
2429	ILMN_1241437	0.294355	0.0221	-2.59567	-3.33701	-0.129619	Gsta3	glutathione S-transferase, alpha 3	Gsta3	1	No change
2467	ILMN_1241939	0.343466	0.0328	2.38625	-3.68978	0.52044			Dnah7a	1	No change
2470	ILMN_1241962	0.481588	0.0813	1.88818	-4.47959	0.0864685	Cox5b	cytochrome c oxidase subunit Vb	Cox5b	1	No change
2474	ILMN_1242013	0.12839	0.00263	3.70096	-1.40159	0.292524	Uck2	uridine-cytidine kinase 2	Uck2	1	No change
2498	ILMN_1242047	0.123226	0.00231	-3.76895	-1.28249	-0.233566			Gm28940	1	No change
2500	ILMN_1242047	0.123226	0.00231	-3.76895	-1.28249	-0.233566			Gm22112	1	No change
2505	ILMN_1242047	0.123226	0.00231	-3.76895	-1.28249	-0.233566			Gm25754	1	No change
2526	ILMN_1242047	0.123226	0.00231	-3.76895	-1.28249	-0.233566			Gm22419	1	No change
2533	ILMN_1242047	0.123226	0.00231	-3.76895	-1.28249	-0.233566			Gm24802	1	No change
2546	ILMN_1242144	0.557463	0.121	-1.65921	-4.80967	-0.0875272			Adam23	1	No change
2555	ILMN_1242238	0.258415	0.016	2.76426	-3.04724	0.967993			Gm7094	1	No change
2579	ILMN_1242556	0.557267	0.121	1.66005	-4.80852	0.0919124	Rd3	retinal degeneration 3	Rd3	1	No change
2594	ILMN_1242762	0.279233	0.0192	-2.66962	-3.21044	-0.096644	Eif2d	eukaryotic translation initiation factor 2D	Eif2d	1	No change
2613	ILMN_1243033	0.618103	0.158	-1.49768	-5.02621	-0.0822699	Gm4847	predicted gene 4847	Gm4847	1	No change
2620	ILMN_1243123	0.360801	0.0377	-2.31182	-3.81273	-0.0827817	Creb1	cAMP responsive element binding protein 1	Creb1	1	No change
2632	ILMN_1243210	0.366624	0.0395	2.28688	-3.85361	0.0739416	Nek2	NIMA (never in mitosis gene a)-related expressed kinase 2	Nek2	1	No change
2643	ILMN_1243370	0.105946	0.00136	-4.04599	-0.80089	-0.344032	Cyb5r1	cytochrome b5 reductase 1	Cyb5r1	1	No change
2654	ILMN_1243433	0.591733	0.141	-1.56529	-4.93737	-0.133795			Gm5526	1	No change
2702	ILMN_1244098	0.567544	0.126	1.63371	-4.84482	0.078029	Dst	dystonin	Dst	1	No change
2755	ILMN_1244800	0.486629	0.0833	-1.87474	-4.49964	-0.0626929	Khdc1b	KH domain containing 1B	Khdc1b	1	No change
2764	ILMN_1244837	0.581568	0.135	1.5918	-4.90182	0.0542668	Gm19335	predicted gene, 19335	Gm19335	1	No change
2780	ILMN_1245008	0.21339	0.00968	-3.02465	-2.59291	-0.123318	Gin1	gypsy retrotransposon integrase 1	Gin1	1	No change
2798	ILMN_1245300	0.574624	0.13	1.61387	-4.87192	0.0717234	Slamf7	SLAM family member 7	Slamf7	1	No change
2799	ILMN_1245302	0.59135	0.141	1.56606	-4.93635	0.0952136	Phf3	PHD finger protein 3	Phf3	1	No change
2802	ILMN_1245336	0.100234	0.00113	4.14439	-0.63154	1.30691	1700020N18Rik	RIKEN cDNA 1700020N18 gene	1700020N18Rik	1	No change
2836	ILMN_1245504	0.442679	0.0646	-2.01706	-4.28353	-0.192728			Gm5527	1	No change
2839	ILMN_1245504	0.442679	0.0646	-2.01706	-4.28353	-0.192728			Gm10075	1	No change
2840	ILMN_1245504	0.442679	0.0646	-2.01706	-4.28353	-0.192728			Gm2710	1	No change
2890	ILMN_1245942	0.350402	0.0347	2.35625	-3.7395	0.146701	Fam117b	family with sequence similarity 117, member B	Fam117b	1	No change
2897	ILMN_1246024	0.216876	0.0104	-2.98952	-2.65454	-0.195816	Rnpep	arginyl aminopeptidase (aminopeptidase B)	Rnpep	1	No change
2907	ILMN_1246169	0.478964	0.0793	1.90214	-4.45868	0.0851398	Prex2	phosphatidylinositol-3,4,5-trisphosphate-dependent Rac exchange factor 2	Prex2	1	No change
2930	ILMN_1246408	0.628053	0.166	-1.46765	-5.06481	-0.152851			Gm10566	1	No change
2977	ILMN_1246498	0.490365	0.0849	1.86382	-4.51587	0.209274	Nme7	NME/NM23 family member 7	Nme7	1	No change
2981	ILMN_1246518	0.061924	0.000138	5.30662	1.27244	1.46334	Rfx8	regulatory factor X 8	Rfx8	1	No change
3015	ILMN_1246950	0.093569	0.000866	4.2883	-0.38576	0.280346	Rabgap1l	RAB GTPase activating protein 1-like	Rabgap1l	1	No change
3018	ILMN_1246999	0.271518	0.0179	2.70389	-3.15148	0.20431			Ddx18	1	No change
3039	ILMN_1247154	0.15519	0.00432	3.44242	-1.8565	0.416338			Axdnd1	1	No change
3059	ILMN_1247524	0.549506	0.116	-1.68497	-4.77383	-0.0694204	Cdh7	cadherin 7, type 2	Cdh7	1	No change
3062	ILMN_1247585	0.192239	0.00739	3.16481	-2.3463	0.360933	Ralgps2	Ral GEF with PH domain and SH3 binding motif 2	Ralgps2	1	No change
3067	ILMN_1247653	0.466863	0.0745	1.93777	-4.40495	0.0880844	Crp	C-reactive protein, pentraxin-related	Crp	1	No change
3088	ILMN_1248007	0.573607	0.13	1.61668	-4.8681	0.0576032	Spata17	spermatogenesis associated 17	Spata17	1	No change
3089	ILMN_1248039	0.655912	0.191	-1.37998	-5.17429	-0.0912779			Gm29216	1	No change
3090	ILMN_1248039	0.655912	0.191	-1.37998	-5.17429	-0.0912779			Gm28661	1	No change
3122	ILMN_1248338	0.541498	0.11	-1.71349	-4.73373	-0.0573244	Prrx1	paired related homeobox 1	Prrx1	1	No change
3138	ILMN_1248510	0.489455	0.0844	-1.86734	-4.51064	-0.195319	Soat1	sterol O-acyltransferase 1	Soat1	1	No change
3194	ILMN_1249277	0.328038	0.0292	2.44808	-3.58661	0.134483	Myeov2	myeloma overexpressed 2	Cops9	1	No change
3204	ILMN_1249366	0.549434	0.116	-1.68521	-4.7735	-0.118474	Bcl2	B cell leukemia/lymphoma 2	Bcl2	1	No change
3216	ILMN_1249524	0.216696	0.0102	2.99763	-2.64032	0.242399	Cops5	COP9 signalosome subunit 5	Cops5	1	No change
3227	ILMN_1249644	0.633904	0.17	-1.45041	-5.08671	-0.0433128	Gpr1	G protein-coupled receptor 1	Gpr1	1	No change
3263	ILMN_1249999	0.572811	0.129	-1.61835	-4.86582	-0.163556	Kdelc1	KDEL (Lys-Asp-Glu-Leu) containing 1	Gm29247	1	No change
3264	ILMN_1249999	0.572811	0.129	-1.61835	-4.86582	-0.163556	Kdelc1	KDEL (Lys-Asp-Glu-Leu) containing 1	Kdelc1	1	No change
3329	ILMN_1250793	0.502874	0.0906	-1.82665	-4.57072	-0.0732783	Asic4	acid-sensing (proton-gated) ion channel family member 4	Asic4	1	No change
3340	ILMN_1250917	0.328038	0.0292	-2.44778	-3.58711	-0.0828706	Fmo1	flavin containing monooxygenase 1	Fmo1	1	No change
3375	ILMN_1251260	0.60888	0.151	1.52342	-4.9927	0.0627767	Adss	adenylosuccinate synthetase, non muscle	Adss	1	No change
3388	ILMN_1251426	0.389646	0.0462	-2.20187	-3.99158	-0.231483	Klf7	Kruppel-like factor 7 (ubiquitous)	Klf7	1	No change
3432	ILMN_1251924	0.113644	0.0019	3.87224	-1.1022	0.390314	Efhc1	EF-hand domain (C-terminal) containing 1	Efhc1	1	No change
3439	ILMN_1252009	0.647568	0.183	1.40616	-5.1421	0.122258			Aida	1	No change
3452	ILMN_1252176	0.511987	0.0948	1.80091	-4.60833	0.0908274	Tnr	tenascin R	Tnr	1	No change
3496	ILMN_1252821	0.449072	0.0674	-1.99395	-4.31917	-0.12263	3110035E14Rik	RIKEN cDNA 3110035E14 gene	3110035E14Rik	1	No change
3499	ILMN_1252849	0.475845	0.0782	1.91048	-4.44616	0.0730187	Cps1	carbamoyl-phosphate synthetase 1	Cps1	1	No change
3527	ILMN_1253184	0.469051	0.0754	1.9309	-4.41535	0.100276			Kif14	1	No change
3544	ILMN_1253405	0.556305	0.12	1.66308	-4.80432	0.0732794			Pgap1	1	No change
3556	ILMN_1253509	0.438951	0.063	-2.03169	-4.26086	-0.0942375	Nabp1	nucleic acid binding protein 1	Nabp1	1	No change
3578	ILMN_1253828	0.647568	0.183	1.40603	-5.14227	0.0659891	Cd247	CD247 antigen	Cd247	1	No change
3579	ILMN_1253828	0.647568	0.183	1.40603	-5.14227	0.0659891	Cd247	CD247 antigen	Gm16565	1	No change
3581	ILMN_1253874	0.49695	0.0877	1.84505	-4.54365	0.117972	Serpinb2	serine (or cysteine) peptidase inhibitor, clade B, member 2	Serpinb2	1	No change
3592	ILMN_1254016	0.147788	0.00374	-3.51789	-1.72346	-0.37065	Adora1	adenosine A1 receptor	Adora1	1	No change
3613	ILMN_1254335	0.309273	0.0253	-2.52432	-3.45821	-0.12591	Sec16b	SEC16 homolog B (S. cerevisiae)	Sec16b	1	No change
3636	ILMN_1254622	0.222514	0.0111	-2.95481	-2.71535	-0.263112	Pcp4l1	Purkinje cell protein 4-like 1	Pcp4l1	1	No change
3640	ILMN_1254639	0.399264	0.0497	-2.16199	-4.05556	-0.277119	Usf1	upstream transcription factor 1	Tstd1	1	No change
3641	ILMN_1254639	0.399264	0.0497	-2.16199	-4.05556	-0.277119	Usf1	upstream transcription factor 1	Usf1	1	No change
3643	ILMN_1254664	0.12383	0.00235	3.75928	-1.29942	0.282833			Dnah14	1	No change
3666	ILMN_1255006	0.557949	0.121	1.65825	-4.81101	0.201599	Rpe	ribulose-5-phosphate-3-epimerase	Kansl1l	1	No change
3671	ILMN_1255142	0.603435	0.148	1.53721	-4.9746	0.0561968	Ints7	integrator complex subunit 7	Ints7	1	No change
3728	ILMN_1255779	0.580587	0.135	-1.59453	-4.89813	-0.116756	Tbc1d8	TBC1 domain family, member 8	Tbc1d8	1	No change
3731	ILMN_1255834	0.16245	0.00488	3.37926	-1.96795	0.364897	Stk17b	serine/threonine kinase 17b (apoptosis-inducing)	Stk17b	1	No change
3745	ILMN_1256063	0.305072	0.0243	-2.54541	-3.42248	-0.125107	Lonrf2	LON peptidase N-terminal domain and ring finger 2	Lonrf2	1	No change
3752	ILMN_1256136	0.365285	0.0389	2.29478	-3.84068	0.0947536	Nme7	NME/NM23 family member 7	Nme7	1	No change
3770	ILMN_1256373	0.184753	0.00682	3.20614	-2.27344	0.52546	Fam178b	family with sequence similarity 178, member B	Fam178b	1	No change
3800	ILMN_1256721	0.572386	0.129	1.61994	-4.86365	0.0701899	Crygf	crystallin, gamma F	Crygf	1	No change
3806	ILMN_1256760	0.647489	0.183	1.40759	-5.14033	0.0648996	Mrps14	mitochondrial ribosomal protein S14	Mrps14	1	No change
3902	ILMN_1257811	0.127618	0.00259	3.70919	-1.38716	0.828843	Ankar	ankyrin and armadillo repeat containing	Ankar	1	No change
3945	ILMN_1258341	0.50439	0.0915	-1.82072	-4.57941	-0.156953	Chpf	chondroitin polymerizing factor	Chpf	1	No change
3956	ILMN_1258474	0.50052	0.0893	1.83463	-4.55901	0.154022	Mia3	melanoma inhibitory activity 3	Mia3	1	No change
3957	ILMN_1258523	0.627018	0.164	-1.47308	-5.05787	-0.0917388	Per2	period circadian clock 2	Per2	1	No change
4010	ILMN_1259075	0.151249	0.004	-3.48237	-1.78606	-0.194545	Nme7	NME/NM23 family member 7	Atp1b1	1	No change
4012	ILMN_1259094	0.608016	0.151	1.52547	-4.99002	0.0501291	Nyap2	neuronal tyrosine-phophorylated phosphoinositide 3-kinase adaptor 2	Nyap2	1	No change
4022	ILMN_1259227	0.589941	0.14	1.56911	-4.93228	0.0620789	Khdrbs2	KH domain containing, RNA binding, signal transduction associated 2	Khdrbs2	1	No change
4027	ILMN_1259326	0.524097	0.101	1.76457	-4.66092	0.086735	Cdc42bpa	CDC42 binding protein kinase alpha	Cdc42bpa	1	No change
4032	ILMN_1259366	0.650178	0.185	1.39781	-5.15242	0.0622937	Acsl3	acyl-CoA synthetase long-chain family member 3	Acsl3	1	No change
4040	ILMN_1259447	0.607968	0.151	1.52589	-4.98947	0.351108	Acbd6	acyl-Coenzyme A binding domain containing 6	Acbd6	1	No change
4094	ILMN_1260046	0.115808	0.00197	-3.85345	-1.13494	-0.215055	Sft2d2	SFT2 domain containing 2	Sft2d2	1	No change
4100	ILMN_1260125	0.369419	0.0405	-2.27291	-3.87642	-0.0861425	Fn1	fibronectin 1	Fn1	1	No change
4101	ILMN_1260126	0.546697	0.113	1.69641	-4.75779	0.0690849			Gm29481	1	No change
4103	ILMN_1260136	0.233402	0.0126	2.88863	-2.83103	0.127938	Pi15	peptidase inhibitor 15	Pi15	1	No change
4117	ILMN_1260262	0.63013	0.168	-1.46091	-5.0734	-0.108328	Mrpl30	mitochondrial ribosomal protein L30	Mrpl30	1	No change
4118	ILMN_1260303	0.260499	0.0163	-2.75306	-3.06662	-0.155756	Pm20d1	peptidase M20 domain containing 1	Pm20d1	1	No change
4122	ILMN_1260348	0.172153	0.00572	3.29736	-2.1125	0.361121	Srp9	signal recognition particle 9	Srp9	1	No change
4134	ILMN_1260430	0.442582	0.0646	2.01738	-4.28304	0.0774431	Tmeff2	transmembrane protein with EGF-like and two follistatin-like domains 2	Tmeff2	1	No change
4163	ILMN_2417316	0.389646	0.0461	-2.20215	-3.99114	-0.0923263			Mir6897	1	No change
4164	ILMN_2417316	0.389646	0.0461	-2.20215	-3.99114	-0.0923263			Uggt1	1	No change
4178	ILMN_2419247	0.39047	0.0465	-2.19858	-3.99687	-0.143749	Trp53bp2	transformation related protein 53 binding protein 2	Trp53bp2	1	No change
4182	ILMN_2419998	0.41199	0.054	-2.11606	-4.1286	-0.277073	Soat1	sterol O-acyltransferase 1	Soat1	1	No change
4204	ILMN_2421925	0.167393	0.00526	3.34082	-2.03579	0.181262	Wdfy1	WD repeat and FYVE domain containing 1	Wdfy1	1	No change
4232	ILMN_2424866	0.363533	0.0384	-2.30077	-3.83087	-0.127568	Cnih4	cornichon family AMPA receptor auxiliary protein 4	Cnih4	1	No change
4237	ILMN_2425148	0.193273	0.00745	3.16057	-2.35378	0.267302	Uchl5	ubiquitin carboxyl-terminal esterase L5	Uchl5	1	No change
4260	ILMN_2428117	0.484759	0.0825	1.88024	-4.49145	0.0693051	Zcchc2	zinc finger, CCHC domain containing 2	Zcchc2	1	No change
4280	ILMN_2430513	0.465561	0.0739	-1.94226	-4.39815	-0.079128	Eya1	EYA transcriptional coactivator and phosphatase 1	Eya1	1	No change
4283	ILMN_2430887	0.480713	0.0802	1.89584	-4.46813	0.190063	Asb1	ankyrin repeat and SOCS box-containing 1	Asb1	1	No change
4285	ILMN_2431212	0.640525	0.176	-1.43121	-5.1109	-0.0802735	Pikfyve	phosphoinositide kinase, FYVE finger containing	Pikfyve	1	No change
4317	ILMN_2435505	0.443947	0.0652	-2.01232	-4.29085	-0.171863	Usf1	upstream transcription factor 1	Usf1	1	No change
4319	ILMN_2435592	0.556796	0.12	1.66101	-4.80719	0.0555772	Zbtb37	zinc finger and BTB domain containing 37	Zbtb37	1	No change
4343	ILMN_2438338	0.121522	0.00222	-3.7885	-1.24831	-0.353132	Itpkb	inositol 1,4,5-trisphosphate 3-kinase B	Itpkb	1	No change
4367	ILMN_2440612	0.37617	0.0423	-2.24897	-3.91539	-0.175454	Zdbf2	zinc finger, DBF-type containing 2	Zdbf2	1	No change
4377	ILMN_2441548	0.229639	0.012	2.9124	-2.78953	0.45889	Tsga10	testis specific 10	Tsga10	1	No change
4389	ILMN_2443409	0.259935	0.0162	-2.75665	-3.0604	-0.0915265	Sdhaf4	succinate dehydrogenase complex assembly factor 4	Gm26524	1	No change
4402	ILMN_2445039	0.090812	0.000752	4.36444	-0.25671	1.26206	Spag16	sperm associated antigen 16	Spag16	1	No change
4403	ILMN_2445040	0.061547	0.000132	5.33315	1.31351	1.27097	Spag16	sperm associated antigen 16	Spag16	1	No change
4409	ILMN_2445848	0.273454	0.0182	2.69647	-3.16426	0.16416	Zbtb18	zinc finger and BTB domain containing 18	Zbtb18	1	No change
4414	ILMN_2446405	0.453449	0.069	-1.98098	-4.33909	-0.184056			Ddr2	1	No change
4443	ILMN_2450570	0.558791	0.121	-1.65596	-4.81417	-0.0652044	Slco4c1	solute carrier organic anion transporter family, member 4C1	Slco4c1	1	No change
4445	ILMN_2451013	0.449661	0.0678	1.99091	-4.32385	0.267458	Ccnyl1	cyclin Y-like 1	Ccnyl1	1	No change
4473	ILMN_2453120	0.504527	0.0916	1.8205	-4.57974	0.114315	Gm15834///Fam126b	predicted gene 15834///family with sequence similarity 126, member B	Fam126b	1	No change
4498	ILMN_2455501	0.583416	0.136	1.58631	-4.90922	0.0535349	Vps4b	vacuolar protein sorting 4B	Vps4b	1	No change
4523	ILMN_2458986	0.375508	0.0422	-2.25048	-3.91294	-0.116464	Bzw1	basic leucine zipper and W2 domains 1	Bzw1	1	No change
4524	ILMN_2459155	0.493859	0.0865	1.85298	-4.53193	0.150334	Zbtb18	zinc finger and BTB domain containing 18	Zbtb18	1	No change
4536	ILMN_2460555	0.043533	4.48e-05	5.97296	2.2679	0.29566	Vamp4	vesicle-associated membrane protein 4	Vamp4	1	Underexpressed
4542	ILMN_2461487	0.65313	0.188	-1.38802	-5.16446	-0.0649979	2610203C22Rik	RIKEN cDNA 2610203C22 gene	2610203C22Rik	1	No change
4545	ILMN_2461783	0.462755	0.0726	1.95214	-4.38313	0.102975	Glb1l	galactosidase, beta 1-like	Glb1l	1	No change
4550	ILMN_2462737	0.090394	0.00068	-4.41859	-0.16538	-0.24119	2900009J06Rik	RIKEN cDNA 2900009J06 gene	2900009J06Rik	1	No change
4611	ILMN_2469578	0.467662	0.0748	1.9351	-4.409	0.0842465	Fmo2	flavin containing monooxygenase 2	Fmo2	1	No change
4615	ILMN_2470277	0.604717	0.149	1.5351	-4.97737	0.0757532			Gm28661	1	No change
4616	ILMN_2470277	0.604717	0.149	1.5351	-4.97737	0.0757532			Gm10925	1	No change
4679	ILMN_2477327	0.086023	0.000555	4.52873	0.01922	0.431321	Cd55b	CD55 molecule, decay accelerating factor for complement B	Gm15674	1	No change
4681	ILMN_2478101	0.423842	0.0574	-2.08322	-4.18039	-0.121818			Tor3a	1	No change
4699	ILMN_2480140	0.380186	0.0435	-2.23366	-3.94024	-0.218326	4631405K08Rik	RIKEN cDNA 4631405K08 gene	4631405K08Rik	1	No change
4700	ILMN_2480140	0.380186	0.0435	-2.23366	-3.94024	-0.218326	4631405K08Rik	RIKEN cDNA 4631405K08 gene	Mir205	1	No change
4711	ILMN_2482131	0.40671	0.0523	2.13374	-4.10057	0.103905	Dnm3	dynamin 3	Dnm3	1	No change
4719	ILMN_2482600	0.399231	0.0495	2.16389	-4.05252	0.0927637	Tnfrsf11a	tumor necrosis factor receptor superfamily, member 11a, NFKB activator	Tnfrsf11a	1	No change
4720	ILMN_2482672	0.614794	0.156	1.50553	-5.01604	0.0864234	Plekhm3	pleckstrin homology domain containing, family M, member 3	Plekhm3	1	No change
4726	ILMN_2483811	0.256748	0.0157	2.77272	-3.03258	0.187044	Ralgps2	Ral GEF with PH domain and SH3 binding motif 2	Ralgps2	1	No change
4743	ILMN_2485788	0.547493	0.114	1.69087	-4.76557	0.128739	Dtymk	deoxythymidylate kinase	Dtymk	1	No change
4747	ILMN_2486247	0.386993	0.0453	-2.21206	-3.97516	-0.109527	Ttll4	tubulin tyrosine ligase-like family, member 4	Ttll4	1	No change
4754	ILMN_2487814	0.143224	0.0035	3.55183	-1.66367	0.2291	Cul3	cullin 3	Cul3	1	No change
4757	ILMN_2487934	0.184296	0.00675	3.21131	-2.26431	0.225673	Tram1	translocating chain-associating membrane protein 1	Tram1	1	No change
4763	ILMN_2488997	0.537457	0.108	-1.72678	-4.71491	-0.219738	Sft2d2	SFT2 domain containing 2	Sft2d2	1	No change
4767	ILMN_2489210	0.537755	0.108	-1.72504	-4.71739	-0.0857352	Actr1b	ARP1 actin-related protein 1B, centractin beta	Actr1b	1	No change
4769	ILMN_2489405	0.347003	0.0337	2.3711	-3.71491	0.111382	Angel2	angel homolog 2 (Drosophila)	Angel2	1	No change
4801	ILMN_2492377	0.641818	0.176	-1.4289	-5.1138	-0.117248	Ube2v1	ubiquitin-conjugating enzyme E2 variant 1	Gm5830	1	No change
4805	ILMN_2492627	0.517908	0.0973	-1.78547	-4.63075	-0.087438	Suco	SUN domain containing ossification factor	Suco	1	No change
4829	ILMN_2495068	0.407094	0.0526	-2.1313	-4.10444	-0.0638929			Ifi211	1	No change
4830	ILMN_2495068	0.407094	0.0526	-2.1313	-4.10444	-0.0638929			Ifi204	1	No change
4831	ILMN_2495068	0.407094	0.0526	-2.1313	-4.10444	-0.0638929			Mndal	1	No change
4837	ILMN_2495796	0.44222	0.0645	-2.01849	-4.28131	-0.0831044			Gm10925	1	No change
4838	ILMN_2495796	0.44222	0.0645	-2.01849	-4.28131	-0.0831044			Gm28437	1	No change
4839	ILMN_2495796	0.44222	0.0645	-2.01849	-4.28131	-0.0831044			Gm28438	1	No change
4876	ILMN_2500370	0.501445	0.0898	-1.83198	-4.56289	-0.15301	Map4k4	mitogen-activated protein kinase kinase kinase kinase 4	Map4k4	1	No change
4880	ILMN_2501191	0.349014	0.0342	-2.36377	-3.72706	-0.195878	Sulf1	sulfatase 1	Sulf1	1	No change
4882	ILMN_2501276	0.647568	0.183	1.40697	-5.1411	0.0769873	Tsga10	testis specific 10	Tsga10	1	No change
4887	ILMN_2502039	0.527199	0.102	-1.75578	-4.67354	-0.0646817	Tfap2b	transcription factor AP-2 beta	Tfap2b	1	No change
4891	ILMN_2502317	0.587128	0.139	-1.57671	-4.9221	-0.0683936	Ugt1a10	UDP glycosyltransferase 1 family, polypeptide A10	Ugt1a10	1	No change
4892	ILMN_2502542	0.360537	0.0376	2.31269	-3.81131	0.120438	Uap1	UDP-N-acetylglucosamine pyrophosphorylase 1	Uap1	1	No change
4909	ILMN_2504698	0.298685	0.023	2.57337	-3.375	0.196258	Trip12	thyroid hormone receptor interactor 12	Trip12	1	No change
4912	ILMN_2505047	0.29645	0.0224	2.58657	-3.35253	0.205142	Pogk	pogo transposable element with KRAB domain	Pogk	1	No change
4929	ILMN_2506489	0.652752	0.188	-1.38899	-5.16326	-0.213756	Nav1	neuron navigator 1	Nav1	1	No change
4946	ILMN_2509139	0.27838	0.0189	2.67655	-3.19853	0.358328	Tram1	translocating chain-associating membrane protein 1	Tram1	1	No change
4960	ILMN_2510364	0.595179	0.143	1.55761	-4.9476	0.202237	Trip12	thyroid hormone receptor interactor 12	Trip12	1	No change
4967	ILMN_2510920	0.400531	0.0504	-2.15433	-4.06778	-0.0967905	Ptpn14	protein tyrosine phosphatase, non-receptor type 14	Ptpn14	1	No change
5000	ILMN_2514451	0.293354	0.0218	-2.60133	-3.32735	-0.143651	Nit1	nitrilase 1	Dedd	1	No change
5010	ILMN_2514967	0.544005	0.111	-1.70648	-4.74363	-0.114106	Phf3	PHD finger protein 3	Phf3	1	No change
5014	ILMN_2516348	0.205161	0.00874	3.07765	-2.49976	0.303595	Vamp4	vesicle-associated membrane protein 4	Vamp4	1	No change
5026	ILMN_2517170	0.549905	0.116	-1.68273	-4.77696	-0.0977338	Tuba4a	tubulin, alpha 4A	Tuba4a	1	No change
5031	ILMN_2518100	0.40578	0.0519	-2.13761	-4.09442	-0.0912465	Tmeff2	transmembrane protein with EGF-like and two follistatin-like domains 2	Tmeff2	1	No change
5042	ILMN_2519385	0.402847	0.0511	2.14695	-4.07955	0.0838377	Nek2	NIMA (never in mitosis gene a)-related expressed kinase 2	Nek2	1	No change
5047	ILMN_2520011	0.424021	0.0575	-2.08155	-4.18301	-0.242165			Nemp2	1	No change
5052	ILMN_2521147	0.361421	0.0379	2.30902	-3.81733	0.1251	Coq10b	coenzyme Q10B	Coq10b	1	No change
5077	ILMN_2524020	0.421085	0.0566	2.09047	-4.16897	0.247251	Cep350	centrosomal protein 350	Cep350	1	No change
5095	ILMN_2525034	0.100234	0.00112	4.15016	-0.62164	0.400454			Rb1cc1	1	No change
5096	ILMN_2525077	0.389056	0.0459	2.20468	-3.98706	0.10163	Asb1	ankyrin repeat and SOCS box-containing 1	Asb1	1	No change
5105	ILMN_2526141	0.583491	0.137	-1.58591	-4.90975	-0.0536831			Gm17969	1	No change
5107	ILMN_2526204	0.267121	0.0174	2.71947	-3.12462	0.804501			Dnah7a	1	No change
5108	ILMN_2526208	0.37336	0.0417	-2.25728	-3.90189	-0.0951657	Hecw2	HECT, C2 and WW domain containing E3 ubiquitin protein ligase 2	Hecw2	1	No change
5109	ILMN_2526249	0.563138	0.124	1.64578	-4.82823	0.144688	Mreg	melanoregulin	Mreg	1	No change
5110	ILMN_2526297	0.497988	0.0883	-1.84112	-4.54944	-0.21086			Gm5529	1	No change
5111	ILMN_2526309	0.438049	0.0625	-2.03608	-4.25404	-0.0910492	Gpr55	G protein-coupled receptor 55	Gpr55	1	No change
5113	ILMN_2526382	0.358869	0.0371	2.31994	-3.79938	0.33407			Gm3608	1	No change
5116	ILMN_2526513	0.366348	0.0392	2.28981	-3.84882	0.302295	Cfap221	cilia and flagella associated protein 221	Cfap221	1	No change
5117	ILMN_2526546	0.53383	0.106	1.73605	-4.70173	0.0785787			Gm5833	1	No change
5118	ILMN_2526561	0.270354	0.0178	2.70892	-3.14282	0.0923602			Ascl5	1	No change
5119	ILMN_2526606	0.358701	0.037	2.3214	-3.79699	0.681389	Tdrd5	tudor domain containing 5	Tdrd5	1	No change
5121	ILMN_2526851	0.177332	0.0062	-3.25552	-2.18634	-0.29959			Gm1833	1	No change
5122	ILMN_2526935	0.555831	0.12	-1.6645	-4.80235	-0.0672449			Ifi206	1	No change
5123	ILMN_2526987	0.480784	0.0806	-1.89344	-4.47172	-0.124421			Gm5525	1	No change
5124	ILMN_2527062	0.20405	0.00865	3.08328	-2.48987	0.260079			Dnah7b	1	No change
5125	ILMN_2527062	0.20405	0.00865	3.08328	-2.48987	0.260079			Dnah7a	1	No change
5126	ILMN_2527089	0.251245	0.015	2.79883	-2.98732	0.188832			Gm19430	1	No change
5129	ILMN_2527156	0.166513	0.00515	3.35133	-2.01724	1.04445			Gm16432	1	No change
5130	ILMN_2527156	0.166513	0.00515	3.35133	-2.01724	1.04445			Catspere	1	No change
5157	ILMN_2529252	0.608549	0.151	-1.52465	-4.99109	-0.15668			Gm5830	1	No change
5223	ILMN_2535350	0.586427	0.138	-1.57954	-4.9183	-0.0852893			Gm18699	1	No change
5225	ILMN_2535513	0.522106	0.0999	-1.77017	-4.65286	-0.0811			Gm29462	1	No change
5287	ILMN_2541047	0.475845	0.0782	-1.91023	-4.44653	-0.101758			Gm27907	1	No change
5288	ILMN_2541047	0.475845	0.0782	-1.91023	-4.44653	-0.101758			Rpl19-ps1	1	No change
5333	ILMN_2545149	0.515457	0.0963	1.79168	-4.62175	0.0809502	Nos1ap	nitric oxide synthase 1 (neuronal) adaptor protein	Nos1ap	1	No change
5341	ILMN_2545915	0.388459	0.0457	2.207	-3.98333	0.202384	Capn10	calpain 10	Capn10	1	No change
5350	ILMN_2547808	0.33882	0.0316	2.4049	-3.65876	0.110942	1700101I19Rik	RIKEN cDNA 1700101I19 gene	1700101I19Rik	1	No change
5360	ILMN_2548754	0.519091	0.0981	1.78115	-4.637	0.110293	Zfp451	zinc finger protein 451	Zfp451	1	No change
5365	ILMN_2549234	0.401625	0.0507	2.15112	-4.0729	0.388492	4931428L18Rik	RIKEN cDNA 4931428L18 gene	4931428L18Rik	1	No change
5390	ILMN_2553280	0.149557	0.00391	3.49387	-1.76578	0.115657	4930523C07Rik	RIKEN cDNA 4930523C07 gene	4930523C07Rik	1	No change
5391	ILMN_2553305	0.638814	0.175	-1.4354	-5.10564	-0.0683373	Ptpn14	protein tyrosine phosphatase, non-receptor type 14	Ptpn14	1	No change
5399	ILMN_2555364	0.421042	0.0566	-2.09065	-4.16869	-0.118448	Dis3l2	DIS3 like 3'-5' exoribonuclease 2	Dis3l2	1	No change
5429	ILMN_2562392	0.481878	0.0814	-1.88746	-4.48066	-0.0768423	Prex2	phosphatidylinositol-3,4,5-trisphosphate-dependent Rac exchange factor 2	Prex2	1	No change
5431	ILMN_2562622	0.376821	0.0425	-2.24739	-3.91796	-0.0886858	Phf3	PHD finger protein 3	Phf3	1	No change
5449	ILMN_2567349	0.334725	0.0307	2.42042	-3.63287	0.33292			Stk36	1	No change
5488	ILMN_2574754	0.453643	0.069	1.98037	-4.34002	0.119059	Terf1	telomeric repeat binding factor 1	Terf1	1	No change
5503	ILMN_2576865	0.469853	0.0757	1.92869	-4.4187	0.0763199	Pbx1	pre B cell leukemia homeobox 1	Pbx1	1	No change
5509	ILMN_2578350	0.624898	0.163	1.47939	-5.04978	0.0733794			Gm37767	1	No change
5525	ILMN_2583188	0.247662	0.0144	-2.82032	-2.95	-0.0905262			Dst	1	No change
5526	ILMN_2583288	0.251994	0.015	-2.79621	-2.99187	-0.091003	Ptpn14	protein tyrosine phosphatase, non-receptor type 14	Ptpn14	1	No change
5532	ILMN_2584397	0.184753	0.00682	3.20642	-2.27294	0.131445	Capn2	calpain 2	Capn2	1	No change
5538	ILMN_2584709	0.63013	0.168	-1.46105	-5.07322	-0.108654	Steap3	STEAP family member 3	Steap3	1	No change
5568	ILMN_2588056	0.206042	0.00885	-3.07101	-2.51144	-0.225612			Gm10566	1	No change
5571	ILMN_2588056	0.206042	0.00885	-3.07101	-2.51144	-0.225612			Gm29668	1	No change
5632	ILMN_2589477	0.521723	0.0998	1.77093	-4.65176	0.221208	Dars	aspartyl-tRNA synthetase	Dars	1	No change
5645	ILMN_2589865	0.384817	0.0448	-2.21799	-3.96559	-0.0943977			Cd28	1	No change
5646	ILMN_2589871	0.632118	0.169	-1.45443	-5.08163	-0.0729112	Cd28	CD28 antigen	Cd28	1	No change
5686	ILMN_2591703	0.472992	0.0765	-1.92299	-4.4273	-0.0949645	Fzd5	frizzled class receptor 5	Fzd5	1	No change
5703	ILMN_2592515	0.563155	0.124	1.64509	-4.82918	0.0690027	Angel2	angel homolog 2 (Drosophila)	Angel2	1	No change
5724	ILMN_2593196	0.395259	0.048	-2.18054	-4.02586	-0.241655	Stat1	signal transducer and activator of transcription 1	Gm28177	1	No change
5725	ILMN_2593196	0.395259	0.048	-2.18054	-4.02586	-0.241655	Stat1	signal transducer and activator of transcription 1	Stat1	1	No change
5764	ILMN_2595026	0.613441	0.155	1.50974	-5.01056	0.161378	Yod1	YOD1 deubiquitinase	Yod1	1	No change
5768	ILMN_2595319	0.614036	0.155	1.50837	-5.01234	0.0723702	Htr5b	5-hydroxytryptamine (serotonin) receptor 5B	Htr5b	1	No change
5778	ILMN_2595651	0.57094	0.128	1.62485	-4.85695	0.195793	Armc9	armadillo repeat containing 9	Armc9	1	No change
5780	ILMN_2595714	0.507136	0.0924	-1.8155	-4.58706	-0.237442	Fn1	fibronectin 1	Fn1	1	No change
5785	ILMN_2595863	0.5286	0.103	-1.75193	-4.67906	-0.0870634	Chst10	carbohydrate sulfotransferase 10	Chst10	1	No change
5810	ILMN_2596917	0.279078	0.0191	-2.67168	-3.2069	-0.173162			Nck2	1	No change
5909	ILMN_2600991	0.650909	0.186	1.39407	-5.15702	0.126925	Fam117b	family with sequence similarity 117, member B	Fam117b	1	No change
5922	ILMN_2601515	0.57701	0.132	1.60675	-4.88159	0.121548	Bpnt1	bisphosphate 3'-nucleotidase 1	Bpnt1	1	No change
5927	ILMN_2601627	0.4068	0.0524	2.13275	-4.10213	0.102484	Dock10	dedicator of cytokinesis 10	Dock10	1	No change
5995	ILMN_2604105	0.467105	0.0746	-1.93693	-4.40622	-0.07039	Ube2w	ubiquitin-conjugating enzyme E2W (putative)	Ube2w	1	No change
6022	ILMN_2604885	0.591733	0.141	-1.56512	-4.9376	-0.148425	Lmod1	leiomodin 1 (smooth muscle)	Lmod1	1	No change
6024	ILMN_2604975	0.527801	0.103	-1.75487	-4.67485	-0.10483	Fmo2	flavin containing monooxygenase 2	Fmo2	1	No change
6042	ILMN_2606072	0.399264	0.0496	2.16246	-4.05481	0.251378	Agfg1	ArfGAP with FG repeats 1	Agfg1	1	No change
6053	ILMN_2606564	0.442777	0.0647	-2.0168	-4.28394	-0.190042	Atic	5-aminoimidazole-4-carboxamide ribonucleotide formyltransferase/IMP cyclohydrolase	Atic	1	No change
6067	ILMN_2607287	0.607816	0.151	-1.52658	-4.98856	-0.0559375			Gm4793	1	No change
6076	ILMN_2608043	0.392922	0.0472	-2.19014	-4.01045	-0.120835	Hes6	hairy and enhancer of split 6	Hes6	1	No change
6099	ILMN_2609504	0.480713	0.0804	1.8945	-4.47014	0.270261	Lgr6	leucine-rich repeat-containing G protein-coupled receptor 6	Lgr6	1	No change
6100	ILMN_2609505	0.567794	0.126	1.63316	-4.84558	0.173119	Lgr6	leucine-rich repeat-containing G protein-coupled receptor 6	Lgr6	1	No change
6135	ILMN_2610516	0.419404	0.0561	-2.09524	-4.16146	-0.0682042			Lin9	1	No change
6147	ILMN_2611000	0.415272	0.0549	2.1075	-4.14213	0.0974501	Il1r2	interleukin 1 receptor, type II	Il1r2	1	No change
6153	ILMN_2611472	0.648739	0.184	1.40316	-5.14581	0.0564874	Ap1s3	adaptor-related protein complex AP-1, sigma 3	Ap1s3	1	No change
6172	ILMN_2612238	0.648292	0.184	1.404	-5.14477	0.058615	Mfsd6	major facilitator superfamily domain containing 6	Mfsd6	1	No change
6178	ILMN_2612439	0.437097	0.0623	2.03799	-4.25108	0.0851004	Khdc1a	KH domain containing 1A	Khdc1a	1	No change
6190	ILMN_2612868	0.218602	0.0106	-2.97705	-2.6764	-0.331496	Etnk2	ethanolamine kinase 2	Etnk2	1	No change
6214	ILMN_2614186	0.429855	0.0597	2.06111	-4.21503	0.108635	Als2cr11	amyotrophic lateral sclerosis 2 (juvenile) chromosome region, candidate 11 (human)	Als2cr11	1	No change
6215	ILMN_2614212	0.32777	0.0291	-2.44914	-3.58484	-0.239842	Mapkapk2	MAP kinase-activated protein kinase 2	Mapkapk2	1	No change
6250	ILMN_2615601	0.64578	0.181	1.41212	-5.13472	0.116379	Scyl3	SCY1-like 3 (S. cerevisiae)	Scyl3	1	No change
6278	ILMN_2617071	0.107351	0.00145	4.01323	-0.8575	0.28228	Nsl1	NSL1, MIS12 kinetochore complex component	Nsl1	1	No change
6310	ILMN_2618481	0.231825	0.0123	-2.90196	-2.80777	-0.336501	Eif4a1	eukaryotic translation initiation factor 4A1	Eif4a-ps4	1	No change
6318	ILMN_2618642	0.469849	0.0757	-1.92897	-4.41827	-0.123235			Gm6286	1	No change
6320	ILMN_2618642	0.469849	0.0757	-1.92897	-4.41827	-0.123235			Gm17415	1	No change
6371	ILMN_2620336	0.235504	0.0129	-2.8756	-2.85376	-0.231706	Ralb	v-ral simian leukemia viral oncogene B	Ralb	1	No change
6380	ILMN_2620574	0.218602	0.0106	-2.97722	-2.67611	-0.20971	Atg16l1	autophagy related 16-like 1 (S. cerevisiae)	Atg16l1	1	No change
6400	ILMN_2621385	0.638106	0.174	-1.43827	-5.10204	-0.138575	Parp1	poly (ADP-ribose) polymerase family, member 1	Parp1	1	No change
6444	ILMN_2623947	0.608819	0.151	-1.52384	-4.99216	-0.0596844	Prdx6	peroxiredoxin 6	Prdx6	1	No change
6461	ILMN_2624553	0.607761	0.15	1.52748	-4.98738	0.0735168	Paqr8	progestin and adipoQ receptor family member VIII	Paqr8	1	No change
6468	ILMN_2624938	0.253419	0.0152	-2.7919	-2.99934	-0.230261			Pea15a	1	No change
6471	ILMN_2625035	0.230281	0.0121	-2.9094	-2.79477	-0.200407	Sft2d2	SFT2 domain containing 2	Sft2d2	1	No change
6508	ILMN_2626393	0.524326	0.101	1.76298	-4.6632	0.066111	Acmsd	amino carboxymuconate semialdehyde decarboxylase	Acmsd	1	No change
6549	ILMN_2628281	0.283516	0.0201	2.64448	-3.25357	0.146985	Scly	selenocysteine lyase	Scly	1	No change
6553	ILMN_2628567	0.485204	0.0827	-1.87836	-4.49425	-0.224977	Phlda3	pleckstrin homology like domain, family A, member 3	Phlda3	1	No change
6564	ILMN_2629120	0.544584	0.112	1.70541	-4.74513	0.225442	Rfwd2	ring finger and WD repeat domain 2	Rfwd2	1	No change
6566	ILMN_2629161	0.502874	0.0906	-1.82665	-4.57072	-0.127804	Carf	calcium response factor	Carf	1	No change
6578	ILMN_2629748	0.489804	0.0846	-1.86604	-4.51258	-0.169271	Dhx9	DEAH (Asp-Glu-Ala-His) box polypeptide 9	Dhx9	1	No change
6583	ILMN_2629856	0.655912	0.191	-1.38006	-5.17419	-0.0840239	Rrp15	ribosomal RNA processing 15 homolog (S. cerevisiae)	Rrp15	1	No change
6598	ILMN_2630459	0.438597	0.0629	-2.0324	-4.25975	-0.154266	Cxcr4	chemokine (C-X-C motif) receptor 4	Cxcr4	1	No change
6603	ILMN_2630618	0.343318	0.0327	2.38782	-3.68717	0.3506	Nme7	NME/NM23 family member 7	Nme7	1	No change
6647	ILMN_2632556	0.587674	0.139	-1.5748	-4.92466	-0.0712978			4930532M18Rik	1	No change
6675	ILMN_2633819	0.225515	0.0114	-2.93829	-2.74426	-0.0901409	D1Ertd622e	DNA segment, Chr 1, ERATO Doi 622, expressed	D1Ertd622e	1	No change
6686	ILMN_2634389	0.549604	0.116	-1.68425	-4.77484	-0.0921049	Nr5a2	nuclear receptor subfamily 5, group A, member 2	Nr5a2	1	No change
6697	ILMN_2634841	0.295808	0.0223	2.58934	-3.3478	0.253562	Eif5b	eukaryotic translation initiation factor 5B	Rev1	1	No change
6700	ILMN_2635105	0.292167	0.0216	2.6064	-3.3187	0.452419	Nme7	NME/NM23 family member 7	Nme7	1	No change
6710	ILMN_2635784	0.462496	0.0725	-1.95317	-4.38157	-0.247681	Gpc1	glypican 1	Gpc1	1	No change
6718	ILMN_2636110	0.327341	0.0289	2.45293	-3.57848	0.219923	Sgol2a	shugoshin-like 2a (S. pombe)	Sgol2a	1	No change
6728	ILMN_2636728	0.540864	0.11	-1.71485	-4.73181	-0.0636551	Slc26a9	solute carrier family 26, member 9	Slc26a9	1	No change
6825	ILMN_2641431	0.495283	0.087	-1.84954	-4.53701	-0.175749	Trak2	trafficking protein, kinesin binding 2	Trak2	1	No change
6843	ILMN_2642007	0.441932	0.0642	-2.02116	-4.27718	-0.0891432	Tor1aip2	torsin A interacting protein 2	Tor1aip2	1	No change
6847	ILMN_2642275	0.427882	0.0589	-2.06826	-4.20384	-0.113219	Ier5	immediate early response 5	Ier5	1	No change
6869	ILMN_2643486	0.368833	0.0403	-2.27605	-3.87129	-0.108344			Plcl1	1	No change
6899	ILMN_2644963	0.655514	0.19	1.38123	-5.17276	0.0622876	Dtl	denticleless E3 ubiquitin protein ligase	Dtl	1	No change
6900	ILMN_2644987	0.066396	0.000216	5.05146	0.8717	0.239472	Cd55b	CD55 molecule, decay accelerating factor for complement B	Cd55b	1	No change
6902	ILMN_2645001	0.638211	0.174	-1.43781	-5.10262	-0.0671078	Pih1d3	PIH1 domain containing 3	Pih1d3	1	No change
6917	ILMN_2645509	0.195966	0.00783	3.13465	-2.39944	0.456668	Cfap126	cilia and flagella associated protein 126	Cfap126	1	No change
6947	ILMN_2646618	0.534312	0.106	-1.73393	-4.70475	-0.0718031	Fn1	fibronectin 1	Fn1	1	No change
6964	ILMN_2647391	0.271518	0.0179	2.70423	-3.15091	0.169371	Armc9	armadillo repeat containing 9	Armc9	1	No change
6965	ILMN_2647400	0.220104	0.0108	2.96841	-2.69154	0.313543	Rcor3	REST corepressor 3	Rcor3	1	No change
6984	ILMN_2648180	0.42046	0.0564	2.09248	-4.16582	0.991184	Cfap45	cilia and flagella associated protein 45	Cfap45	1	No change
7000	ILMN_2648812	0.582672	0.136	-1.58934	-4.90513	-0.0758692	Nfasc	neurofascin	Nfasc	1	No change
7032	ILMN_2650521	0.318421	0.0271	2.48701	-3.5212	0.171806	Cdc42bpa	CDC42 binding protein kinase alpha	Cdc42bpa	1	No change
7105	ILMN_2653725	0.426919	0.0585	-2.07225	-4.19759	-0.245699			Inhbb	1	No change
7111	ILMN_2653990	0.615023	0.156	-1.50486	-5.01691	-0.0632919	Nphs2	nephrosis 2, podocin	Nphs2	1	No change
7151	ILMN_2655721	0.614906	0.156	-1.50526	-5.01639	-0.202926	Stat1	signal transducer and activator of transcription 1	Stat1	1	No change
7181	ILMN_2657124	0.432566	0.0607	-2.05177	-4.22962	-0.161505			Gm29718	1	No change
7234	ILMN_2659440	0.409174	0.0533	-2.12322	-4.11726	-0.202565	Zfand2b	zinc finger, AN1 type domain 2B	Zfand2b	1	No change
7289	ILMN_2662124	0.370508	0.0407	2.2696	-3.88182	0.146581	Cops5	COP9 signalosome subunit 5	Cops5	1	No change
7300	ILMN_2662576	0.395259	0.048	-2.18048	-4.02596	-0.12084			A430110L20Rik	1	No change
7305	ILMN_2662728	0.142637	0.00344	-3.56143	-1.64676	-0.150007	Neu2	neuraminidase 2	Neu2	1	No change
7306	ILMN_2662763	0.262984	0.0168	2.73893	-3.09104	0.175503	Exo1	exonuclease 1	Exo1	1	No change
7317	ILMN_2663249	0.306611	0.0246	-2.5375	-3.43589	-0.120352	Slamf9	SLAM family member 9	Slamf9	1	No change
7340	ILMN_2664224	0.216876	0.0104	-2.98614	-2.66046	-0.317412	Ephx1	epoxide hydrolase 1, microsomal	Ephx1	1	No change
7390	ILMN_2666190	0.365285	0.0389	-2.29402	-3.84192	-0.171617	Rnpepl1	arginyl aminopeptidase (aminopeptidase B)-like 1	Rnpepl1	1	No change
7414	ILMN_2667300	0.633646	0.17	1.45128	-5.08561	0.0606193	Ing5	inhibitor of growth family, member 5	Ing5	1	No change
7453	ILMN_2668750	0.453449	0.069	-1.9809	-4.33922	-0.0906856	Gli2	GLI-Kruppel family member GLI2	Gli2	1	No change
7479	ILMN_2669982	0.255695	0.0154	-2.7821	-3.01633	-0.185456	1700025G04Rik	RIKEN cDNA 1700025G04 gene	1700025G04Rik	1	No change
7486	ILMN_2670344	0.520832	0.0992	1.77426	-4.64695	0.0938002	Lrrn2	leucine rich repeat protein 2, neuronal	Lrrn2	1	No change
7506	ILMN_2671001	0.463222	0.0728	1.95032	-4.3859	0.0594124	Pkhd1	polycystic kidney and hepatic disease 1	Pkhd1	1	No change
7513	ILMN_2671385	0.644991	0.18	-1.41593	-5.12998	-0.0638494	Mael	maelstrom spermatogenic transposon silencer	Mael	1	No change
7549	ILMN_2672960	0.207252	0.00903	3.06072	-2.52953	0.611703	Adcy10	adenylate cyclase 10	Adcy10	1	No change
7562	ILMN_2673721	0.510421	0.0942	1.80439	-4.60326	0.068487	Brinp3	bone morphogenetic protein/retinoic acid inducible neural specific 3	Brinp3	1	No change
7567	ILMN_2674001	0.1326	0.0029	-3.64912	-1.49257	-0.2306	Smyd2	SET and MYND domain containing 2	Smyd2	1	No change
7605	ILMN_2675738	0.469051	0.0754	1.93095	-4.41528	0.0933607	Mars2	methionine-tRNA synthetase 2 (mitochondrial)	Mars2	1	No change
7609	ILMN_2675914	0.256233	0.0156	2.7773	-3.02465	0.131032	R3hdm1	R3H domain containing 1	R3hdm1	1	No change
7619	ILMN_2676388	0.431074	0.0601	2.05729	-4.221	0.0778952	Fastkd2	FAST kinase domains 2	Fastkd2	1	No change
7622	ILMN_2676634	0.393091	0.0473	-2.18921	-4.01195	-0.186305	Zfand2b	zinc finger, AN1 type domain 2B	Zfand2b	1	No change
7652	ILMN_2677824	0.399264	0.0496	-2.16315	-4.0537	-0.0956003	Susd4	sushi domain containing 4	Susd4	1	No change
7681	ILMN_2679428	0.133331	0.00295	3.64087	-1.50705	0.240249	Sdhaf4	succinate dehydrogenase complex assembly factor 4	Sdhaf4	1	No change
7688	ILMN_2679662	0.235549	0.0129	2.87444	-2.85579	0.291429	Tada1	transcriptional adaptor 1	Tada1	1	No change
7689	ILMN_2679695	0.538208	0.108	1.72403	-4.71882	0.145049	Mterf4	mitochondrial transcription termination factor 4	Mterf4	1	No change
7700	ILMN_2680038	0.074167	0.000336	-4.80487	0.47464	-0.402544	Nuak2	NUAK family, SNF1-like kinase, 2	Nuak2	1	No change
7721	ILMN_2680781	0.639083	0.175	-1.43448	-5.1068	-0.181046	Arl8a	ADP-ribosylation factor-like 8A	Arl8a	1	No change
7729	ILMN_2681186	0.438049	0.0626	-2.03518	-4.25544	-0.165166	Rab29	RAB29, member RAS oncogene family	Rab29	1	No change
7739	ILMN_2681759	0.167766	0.00531	3.33527	-2.04559	0.832777	4933415F23Rik	RIKEN cDNA 4933415F23 gene	4933415F23Rik	1	No change
7748	ILMN_2682162	0.390361	0.0464	-2.19933	-3.99568	-0.135796	Bcl2	B cell leukemia/lymphoma 2	Bcl2	1	No change
7764	ILMN_2682863	0.362844	0.0383	2.30257	-3.8279	0.0942414	Plekhm3	pleckstrin homology domain containing, family M, member 3	Plekhm3	1	No change
7780	ILMN_2683586	0.64427	0.179	1.41882	-5.12638	0.0782347	Capn2	calpain 2	Capn2	1	No change
7800	ILMN_2684160	0.205484	0.00879	3.07482	-2.50475	0.309594	Fam178b	family with sequence similarity 178, member B	Fam178b	1	No change
7845	ILMN_2685770	0.561415	0.123	-1.64989	-4.82256	-0.0895053	Vangl2	vang-like 2 (van gogh, Drosophila)	Vangl2	1	No change
7887	ILMN_2687403	0.172351	0.00575	3.29435	-2.1178	0.437158	Fcgr3	Fc receptor, IgG, low affinity III	Fcgr3	1	No change
7964	ILMN_2691135	0.366043	0.0391	-2.29107	-3.84674	-0.145523	Itpkb	inositol 1,4,5-trisphosphate 3-kinase B	Itpkb	1	No change
7969	ILMN_2691345	0.608008	0.151	-1.52579	-4.9896	-0.0927971	Bcs1l	BCS1-like (yeast)	Bcs1l	1	No change
7983	ILMN_2691936	0.532271	0.105	1.74064	-4.69519	0.0642065	Ndufs1	NADH dehydrogenase (ubiquinone) Fe-S protein 1	Ndufs1	1	No change
7984	ILMN_2692072	0.647568	0.183	-1.40704	-5.14101	-0.0659109	Elf3	E74-like factor 3	Elf3	1	No change
7988	ILMN_2692262	0.57701	0.132	-1.60536	-4.88348	-0.105708	Kdsr	3-ketodihydrosphingosine reductase	Kdsr	1	No change
8006	ILMN_2693022	0.279233	0.0192	-2.66915	-3.21124	-0.134028	Hhat	hedgehog acyltransferase	Hhat	1	No change
8009	ILMN_2693134	0.420873	0.0565	-2.09123	-4.16778	-0.123399	Cryge	crystallin, gamma E	Cryge	1	No change
8010	ILMN_2693258	0.368687	0.0402	2.27729	-3.86928	0.270092	Cox20	COX20 Cox2 chaperone	Cox20	1	No change
8027	ILMN_2693887	0.42466	0.0577	2.07955	-4.18614	0.0855479	Slco6d1	solute carrier organic anion transporter family, member 6d1	Slco6d1	1	No change
8063	ILMN_2695098	0.633961	0.171	1.44886	-5.08867	0.0503208	Esrrg	estrogen-related receptor gamma	Esrrg	1	No change
8111	ILMN_2697266	0.607816	0.151	1.52691	-4.98813	0.0711359	Alyref2	Aly/REF export factor 2	Alyref2	1	No change
8127	ILMN_2698061	0.355628	0.0361	-2.33438	-3.77561	-0.0938971	Amer3	APC membrane recruitment 3	Amer3	1	No change
8141	ILMN_2698889	0.444047	0.0653	-2.01147	-4.29216	-0.0853074	Akp3	alkaline phosphatase 3, intestine, not Mn requiring	Akp3	1	No change
8142	ILMN_2698958	0.358223	0.0369	2.32341	-3.79368	0.297921	Arpc2	actin related protein 2/3 complex, subunit 2	Arpc2	1	No change
8145	ILMN_2699160	0.577039	0.132	-1.60488	-4.88413	-0.0513989	Igsf8	immunoglobulin superfamily, member 8	Igsf8	1	No change
8146	ILMN_2699257	0.447902	0.067	1.99727	-4.31406	0.0707251	Gdap1	ganglioside-induced differentiation-associated-protein 1	Gdap1	1	No change
8153	ILMN_2699522	0.258052	0.0159	2.76564	-3.04485	0.334114	Dyrk3	dual-specificity tyrosine-(Y)-phosphorylation regulated kinase 3	Dyrk3	1	No change
8238	ILMN_2703311	0.545824	0.113	-1.70012	-4.75259	-0.0573966	Olfr1410	olfactory receptor 1410	Olfr1410	1	No change
8250	ILMN_2703829	0.37336	0.0416	2.25815	-3.90047	0.105369	Fcrla	Fc receptor-like A	Fcrla	1	No change
8257	ILMN_2704165	0.50974	0.0938	1.80683	-4.59971	0.12138	Ndufs2	NADH dehydrogenase (ubiquinone) Fe-S protein 2	Ndufs2	1	No change
8258	ILMN_2704177	0.565469	0.125	-1.63868	-4.838	-0.124703	Stx6	syntaxin 6	Stx6	1	No change
8276	ILMN_2704919	0.453799	0.0691	1.9798	-4.3409	0.334307	Ube2t	ubiquitin-conjugating enzyme E2T	Ube2t	1	No change
8284	ILMN_2705139	0.491357	0.0852	1.86186	-4.51878	0.200416	Ralgps2	Ral GEF with PH domain and SH3 binding motif 2	Ralgps2	1	No change
8300	ILMN_2705692	0.55177	0.118	-1.67551	-4.78703	-0.0669125	Cryga	crystallin, gamma A	Cryga	1	No change
8341	ILMN_2707245	0.126844	0.00252	3.72364	-1.36183	0.326167	Rfwd2	ring finger and WD repeat domain 2	Rfwd2	1	No change
8350	ILMN_2707570	0.441923	0.0641	2.02161	-4.27648	0.0821719	Chrng	cholinergic receptor, nicotinic, gamma polypeptide	Chrng	1	No change
8371	ILMN_2708340	0.590504	0.141	1.56816	-4.93354	0.114957	Tex30	testis expressed 30	Tex30	1	No change
8376	ILMN_2708644	0.123781	0.00233	-3.76359	-1.29188	-0.171229	Eef1b2	eukaryotic translation elongation factor 1 beta 2	Eef1b2	1	No change
8377	ILMN_2708644	0.123781	0.00233	-3.76359	-1.29188	-0.171229	Eef1b2	eukaryotic translation elongation factor 1 beta 2	Gm26457	1	No change
8378	ILMN_2708644	0.123781	0.00233	-3.76359	-1.29188	-0.171229	Eef1b2	eukaryotic translation elongation factor 1 beta 2	Gm27390	1	No change
8382	ILMN_2708841	0.600638	0.147	1.5429	-4.96709	0.0618716	Slc39a10	solute carrier family 39 (zinc transporter), member 10	Slc39a10	1	No change
8396	ILMN_2709428	0.405914	0.052	2.13667	-4.0959	0.150934	Thsd7b	thrombospondin, type I, domain containing 7B	Thsd7b	1	No change
8401	ILMN_2709681	0.306873	0.0247	2.53648	-3.43762	0.374694	Hdlbp	high density lipoprotein (HDL) binding protein	Hdlbp	1	No change
8426	ILMN_2710870	0.121522	0.00222	3.78906	-1.24734	1.57991	Als2cr11	amyotrophic lateral sclerosis 2 (juvenile) chromosome region, candidate 11 (human)	Als2cr11b	1	No change
8447	ILMN_2711651	0.161937	0.00484	3.38343	-1.96058	0.152097			Tmco1	1	No change
8463	ILMN_2712634	0.612901	0.154	-1.51117	-5.00869	-0.127172	Nab1	Ngfi-A binding protein 1	Nab1	1	No change
8464	ILMN_2712635	0.599522	0.146	-1.5467	-4.96207	-0.126034	Nab1	Ngfi-A binding protein 1	Nab1	1	No change
8478	ILMN_2713164	0.570689	0.128	1.62643	-4.8548	0.0731583	Lefty2	left-right determination factor 2	Lefty2	1	No change
8481	ILMN_2713305	0.417979	0.0556	-2.1001	-4.15381	-0.228823	F11r	F11 receptor	F11r	1	No change
8496	ILMN_2713841	0.613959	0.155	-1.50888	-5.01168	-0.16248	Hspd1	heat shock protein 1 (chaperonin)	Hspd1	1	No change
8507	ILMN_2714360	0.460545	0.0717	-1.95948	-4.37195	-0.202089	Cd34	CD34 antigen	Cd34	1	No change
8509	ILMN_2714397	0.545082	0.112	-1.7038	-4.74741	-0.114456	Ctdsp1	CTD (carboxy-terminal domain, RNA polymerase II, polypeptide A) small phosphatase 1	Ctdsp1	1	No change
8520	ILMN_2714936	0.42046	0.0564	-2.09239	-4.16595	-0.157938	Nifk	nucleolar protein interacting with the FHA domain of MKI67	Nifk	1	No change
8560	ILMN_2717176	0.576648	0.131	-1.60864	-4.87903	-0.122828	Rgl1	ral guanine nucleotide dissociation stimulator,-like 1	Rgl1	1	No change
8567	ILMN_2717387	0.368397	0.0398	2.28151	-3.86239	0.357369	Fbxo36	F-box protein 36	Fbxo36	1	No change
8577	ILMN_2717696	0.19412	0.00753	3.15495	-2.36368	0.265809	Ahctf1	AT hook containing transcription factor 1	Ahctf1	1	No change
8587	ILMN_2718359	0.501282	0.0896	-1.83312	-4.56122	-0.0711637	Pou2f1	POU domain, class 2, transcription factor 1	Pou2f1	1	No change
8627	ILMN_2720352	0.559604	0.122	-1.65323	-4.81795	-0.0665703	Cfhr1	complement factor H-related 1	Cfhr1	1	No change
8628	ILMN_2720495	0.535799	0.107	1.73057	-4.70954	0.0937976			Vwa3b	1	No change
8654	ILMN_2721761	0.645351	0.181	-1.4134	-5.13312	-0.153819	Nab1	Ngfi-A binding protein 1	Nab1	1	No change
8657	ILMN_2721954	0.177915	0.00625	3.25145	-2.19352	0.276773	Rcor3	REST corepressor 3	Rcor3	1	No change
8734	ILMN_2725428	0.256233	0.0156	2.77696	-3.02524	0.432978	Dnajb2	DnaJ heat shock protein family (Hsp40) member B2	Dnajb2	1	No change
8759	ILMN_2726941	0.121025	0.00219	3.79622	-1.23482	0.174895	Ppp1r42	protein phosphatase 1, regulatory subunit 42	Ppp1r42	1	No change
8761	ILMN_2726961	0.655318	0.19	1.38191	-5.17194	0.0457229			BC035947	1	No change
8781	ILMN_2727893	0.349521	0.0344	-2.36105	-3.73157	-0.148979	Ilkap	integrin-linked kinase-associated serine/threonine phosphatase 2C	Ilkap	1	No change
8830	ILMN_2729799	0.308617	0.0251	2.5273	-3.45317	0.0953973	Slc9a2	solute carrier family 9 (sodium/hydrogen exchanger), member 2	Slc9a2	1	No change
8840	ILMN_2730311	0.451113	0.0683	-1.98655	-4.33055	-0.229042	Pantr1	POU domain, class 3, transcription factor 3 adjacent noncoding transcript 1	Pantr1	1	No change
8862	ILMN_2731550	0.425484	0.0579	-2.07779	-4.1889	-0.260877	Pnkd	paroxysmal nonkinesiogenic dyskinesia	Pnkd	1	No change
8864	ILMN_2731621	0.349521	0.0344	2.36088	-3.73185	0.0986871			Vwa3b	1	No change
8866	ILMN_2731792	0.091123	0.000771	4.35052	-0.28026	0.341599	Lancl1	LanC (bacterial lantibiotic synthetase component C)-like 1	Lancl1	1	No change
8869	ILMN_2732145	0.433771	0.0611	2.04826	-4.23508	0.11136	Nit1	nitrilase 1	Nit1	1	No change
8874	ILMN_2732249	0.577039	0.132	1.60456	-4.88457	0.0783579	Slc9a4	solute carrier family 9 (sodium/hydrogen exchanger), member 4	Slc9a4	1	No change
8901	ILMN_2732848	0.170368	0.00553	-3.3146	-2.08207	-0.392241	Tagln2	transgelin 2	Tagln2	1	No change
8907	ILMN_2733120	0.144155	0.00356	3.54369	-1.67801	0.195116	Lbr	lamin B receptor	Lbr	1	No change
8949	ILMN_2734391	0.429855	0.0597	-2.06096	-4.21526	-0.209072	Ramp1	receptor (calcitonin) activity modifying protein 1	Ramp1	1	No change
8992	ILMN_2735735	0.066396	0.000239	4.99455	0.7809	0.316351	Cspp1	centrosome and spindle pole associated protein 1	Cspp1	1	No change
9036	ILMN_2737878	0.485204	0.0827	-1.87856	-4.49395	-0.0760307	Cab39	calcium binding protein 39	Cab39	1	No change
9047	ILMN_2738031	0.646153	0.181	-1.41165	-5.1353	-0.107277	Diexf	digestive organ expansion factor homolog (zebrafish)	Diexf	1	No change
9079	ILMN_2739156	0.269848	0.0177	-2.71099	-3.13925	-0.185544			Hs6st1	1	No change
9090	ILMN_2739760	0.398984	0.0494	-2.16468	-4.05125	-0.251005	Prelp	proline arginine-rich end leucine-rich repeat	Prelp	1	No change
9178	ILMN_2743003	0.438971	0.063	-2.0315	-4.26115	-0.12332	Ly96	lymphocyte antigen 96	Ly96	1	No change
9216	ILMN_2744693	0.206686	0.00893	-3.06649	-2.51939	-0.270869	Ufc1	ubiquitin-fold modifier conjugating enzyme 1	Ufc1	1	No change
9239	ILMN_2745925	0.430698	0.06	-2.05845	-4.21918	-0.135123	Farp2	FERM, RhoGEF and pleckstrin domain protein 2	Farp2	1	No change
9241	ILMN_2746177	0.031853	1.27e-05	6.76936	3.35891	0.567872	Prss56	protease, serine 56	Prss56	1	Underexpressed
9252	ILMN_2746766	0.386216	0.0451	-2.21437	-3.97143	-0.212833			Ppp2r5a	1	No change
9265	ILMN_2747255	0.307199	0.0247	2.53535	-3.43955	0.467193	Boll	bol, boule-like (Drosophila)	Boll	1	No change
9300	ILMN_2748875	0.342766	0.0325	-2.39004	-3.68348	-0.294746	Fcer1g	Fc receptor, IgE, high affinity I, gamma polypeptide	Fcer1g	1	No change
9393	ILMN_2752489	0.365285	0.0389	-2.29422	-3.84159	-0.0723185	Rab17	RAB17, member RAS oncogene family	Rab17	1	No change
9399	ILMN_2752702	0.630478	0.168	-1.45979	-5.07482	-0.137286	Klhl12	kelch-like 12	Klhl12	1	No change
9425	ILMN_2754027	0.655296	0.19	1.38217	-5.17161	0.162639	Nit1	nitrilase 1	Nit1	1	No change
9430	ILMN_2754220	0.158159	0.00449	3.42282	-1.89109	0.175526	Tor1aip2	torsin A interacting protein 2	Tor1aip2	1	No change
9471	ILMN_2756350	0.265418	0.0172	-2.7263	-3.11285	-0.104945	Fbxo28	F-box protein 28	Fbxo28	1	No change
9482	ILMN_2756900	0.126844	0.00253	3.72119	-1.36611	0.16861	Ecel1	endothelin converting enzyme-like 1	Ecel1	1	No change
9517	ILMN_2758581	0.508272	0.0931	-1.81123	-4.59329	-0.176674			Gm10566	1	No change
9535	ILMN_2758581	0.508272	0.0931	-1.81123	-4.59329	-0.176674			Gm5069	1	No change
9552	ILMN_2758581	0.508272	0.0931	-1.81123	-4.59329	-0.176674			Gm5523	1	No change
9598	ILMN_2760450	0.554512	0.119	-1.66783	-4.79773	-0.136693	Tfap2b	transcription factor AP-2 beta	Tfap2b	1	No change
9600	ILMN_2760548	0.352559	0.0353	-2.34609	-3.7563	-0.28254	Arhgef4	Rho guanine nucleotide exchange factor (GEF) 4	Arhgef4	1	No change
9701	ILMN_2766338	0.624969	0.163	1.47919	-5.05005	0.0753211	Rbbp5	retinoblastoma binding protein 5	Rbbp5	1	No change
9709	ILMN_2766616	0.319947	0.0273	2.48249	-3.5288	0.177709	Eif4e2	eukaryotic translation initiation factor 4E member 2	Eif4e2	1	No change
9710	ILMN_2766737	0.370508	0.0407	2.26999	-3.88119	0.0879374	Nrp2	neuropilin 2	Nrp2	1	No change
9716	ILMN_2767039	0.418358	0.0558	2.09847	-4.15638	0.075097	2310007B03Rik	RIKEN cDNA 2310007B03 gene	2310007B03Rik	1	No change
9724	ILMN_2767615	0.502618	0.0903	-1.82843	-4.56811	-0.205075	Atp1b1	ATPase, Na+/K+ transporting, beta 1 polypeptide	Atp1b1	1	No change
9729	ILMN_2767764	0.583491	0.137	-1.58587	-4.9098	-0.0699429	Tor1aip2	torsin A interacting protein 2	Tor1aip2	1	No change
9753	ILMN_2769153	0.264619	0.0171	2.73066	-3.10531	0.624949	Ccdc181	coiled-coil domain containing 181	Ccdc181	1	No change
9755	ILMN_2769409	0.625898	0.164	1.47611	-5.054	0.0727322	Serpinb3c	serine (or cysteine) peptidase inhibitor, clade B, member 3C	Serpinb3c	1	No change
9756	ILMN_2769490	0.580519	0.135	-1.59504	-4.89744	-0.149761	Rab7b	RAB7B, member RAS oncogene family	Rab7b	1	No change
9767	ILMN_2769832	0.086023	0.000564	-4.51969	0.00413	-0.313056	Tfcp2l1	transcription factor CP2-like 1	Tfcp2l1	1	No change
9773	ILMN_2770137	0.213633	0.00972	3.0228	-2.59616	0.369207	Prss39	protease, serine 39	Prss39	1	No change
9786	ILMN_2770825	0.103685	0.00129	4.07582	-0.74945	0.796504	Dnajb3	DnaJ heat shock protein family (Hsp40) member B3	Dnajb3	1	No change
9788	ILMN_2770901	0.338483	0.0316	2.40612	-3.65672	0.107361	Myoc	myocilin	Myoc	1	No change
9805	ILMN_2771861	0.424155	0.0576	2.08101	-4.18386	0.096336	Prss40	protease, serine 40	Prss40	1	No change
9811	ILMN_2772077	0.485204	0.0827	-1.87837	-4.49424	-0.297841	Bok	BCL2-related ovarian killer	Bok	1	No change
9815	ILMN_2772288	0.587328	0.139	-1.57589	-4.9232	-0.101302	Disp1	dispatched homolog 1 (Drosophila)	Disp1	1	No change
9822	ILMN_2772482	0.615297	0.156	1.50401	-5.018	0.0686867	Crygd	crystallin, gamma D	Crygd	1	No change
9845	ILMN_2773554	0.260499	0.0163	-2.75323	-3.06631	-0.203094	Prdx2	peroxiredoxin 2	Tdpx-ps1	1	No change
9853	ILMN_2773879	0.468488	0.0751	-1.9331	-4.41203	-0.0810671	Inpp4a	inositol polyphosphate-4-phosphatase, type I	Inpp4a	1	No change
9882	ILMN_2775307	0.52283	0.1	-1.76863	-4.65507	-0.0730191	Lamc2	laminin, gamma 2	Lamc2	1	No change
9895	ILMN_2776047	0.465561	0.0739	-1.94198	-4.39858	-0.0861543	En1	engrailed 1	En1	1	No change
9897	ILMN_2776066	0.480856	0.0809	-1.89113	-4.47518	-0.0859892	Chml	choroideremia-like	Chml	1	No change
9913	ILMN_2776910	0.51854	0.0978	-1.78293	-4.63444	-0.152429	Mob4	MOB family member 4, phocein	Mob4	1	No change
9925	ILMN_2777226	0.609383	0.152	-1.52208	-4.99446	-0.084886	Ren1	renin 1 structural	Ren1	1	No change
9946	ILMN_2778181	0.374551	0.0419	-2.25449	-3.90642	-0.0851015	Plekha6	pleckstrin homology domain containing, family A member 6	Plekha6	1	No change
9959	ILMN_2779746	0.160295	0.00467	3.40212	-1.9276	0.372926	Srp9	signal recognition particle 9	Srp9	1	No change
9964	ILMN_2780316	0.088803	0.000618	-4.47063	-0.07796	-0.248499	Rnpep	arginyl aminopeptidase (aminopeptidase B)	Rnpep	1	No change
9978	ILMN_2781353	0.456623	0.0703	-1.97038	-4.35532	-0.146081	Ush2a	Usher syndrome 2A	Ush2a	1	No change
9985	ILMN_2781938	0.449072	0.0674	1.99379	-4.31942	0.172416	Tram1	translocating chain-associating membrane protein 1	Tram1	1	No change
9986	ILMN_2782061	0.407133	0.0526	-2.1305	-4.10572	-0.149617	Slc4a3	solute carrier family 4 (anion exchanger), member 3	Slc4a3	1	No change
9992	ILMN_2783519	0.177915	0.00627	-3.24991	-2.19623	-0.170996	Acadl	acyl-Coenzyme A dehydrogenase, long-chain	Acadl	1	No change
10028	ILMN_2788629	0.621631	0.16	1.49047	-5.03553	0.123813	Cnih4	cornichon family AMPA receptor auxiliary protein 4	Cnih4	1	No change
10042	ILMN_2790188	0.128534	0.00264	3.69931	-1.40448	0.178762	Fam135a	family with sequence similarity 135, member A	Fam135a	1	No change
10055	ILMN_2791952	0.530865	0.105	-1.74399	-4.69041	-0.147779	Hes6	hairy and enhancer of split 6	Hes6	1	No change
10062	ILMN_2792809	0.312972	0.0259	-2.51152	-3.47986	-0.150713	Arpc5	actin related protein 2/3 complex, subunit 5	Arpc5	1	No change
10075	ILMN_2795359	0.183151	0.00667	3.21736	-2.25366	0.144098	Hdlbp	high density lipoprotein (HDL) binding protein	Hdlbp	1	No change
10093	ILMN_2798079	0.588431	0.139	-1.57319	-4.92681	-0.0811729	Swt1	SWT1 RNA endoribonuclease homolog (S. cerevisiae)	Swt1	1	No change
10096	ILMN_2798340	0.540054	0.11	-1.71678	-4.72909	-0.164062	Tmem63a	transmembrane protein 63a	Tmem63a	1	No change
10111	ILMN_2800675	0.540773	0.11	-1.71542	-4.73101	-0.197314	Zfand2b	zinc finger, AN1 type domain 2B	Zfand2b	1	No change
10137	ILMN_2804166	0.256233	0.0156	-2.77845	-3.02265	-0.175854	Igsf9	immunoglobulin superfamily, member 9	Igsf9	1	No change
10199	ILMN_2814333	0.242902	0.0138	-2.84119	-2.9137	-0.12737	Eif2d	eukaryotic translation initiation factor 2D	Eif2d	1	No change
10214	ILMN_2817329	0.47406	0.0772	-1.91756	-4.4355	-0.0663705	Mpz	myelin protein zero	Mpz	1	No change
10245	ILMN_2821460	0.285139	0.0205	-2.63333	-3.27267	-0.17387	Ptpn18	protein tyrosine phosphatase, non-receptor type 18	Ptpn18	1	No change
10267	ILMN_2825109	0.223479	0.0112	2.94913	-2.7253	0.187134	Zfp330	zinc finger protein 330	Gm7785	1	No change
10270	ILMN_2825496	0.395297	0.0482	2.17823	-4.02957	0.0913639	Ccdc185	coiled-coil domain containing 185	Ccdc185	1	No change
10273	ILMN_2825848	0.446905	0.0665	-2.00144	-4.30764	-0.0919283	Mfsd9	major facilitator superfamily domain containing 9	Mfsd9	1	No change
10307	ILMN_2829171	0.353486	0.0355	2.34294	-3.76149	0.235507	Hnrnpf	heterogeneous nuclear ribonucleoprotein F	Gm6430	1	No change
10308	ILMN_2829250	0.493358	0.0863	1.8545	-4.52969	0.0639213	Serpinb8	serine (or cysteine) peptidase inhibitor, clade B, member 8	Serpinb8	1	No change
10355	ILMN_2835012	0.261705	0.0165	-2.74803	-3.07531	-0.192398	Tsen15	tRNA splicing endonuclease subunit 15	Tsen15	1	No change
10374	ILMN_2836982	0.182464	0.00662	-3.2215	-2.24635	-0.219665	Des	desmin	Des	1	No change
10406	ILMN_2841032	0.350918	0.0349	2.35315	-3.74464	0.202617	Gpatch2	G patch domain containing 2	Gpatch2	1	No change
10408	ILMN_2841307	0.104037	0.00132	4.06248	-0.77245	1.52615	Sphkap	SPHK1 interactor, AKAP domain containing	Sphkap	1	No change
10433	ILMN_2845849	0.354984	0.0358	-2.33854	-3.76876	-0.132344	Xpr1	xenotropic and polytropic retrovirus receptor 1	Xpr1	1	No change
10442	ILMN_2846297	0.480736	0.0805	-1.89424	-4.47053	-0.0950544	3110035E14Rik	RIKEN cDNA 3110035E14 gene	3110035E14Rik	1	No change
10465	ILMN_2850233	0.340917	0.032	-2.39891	-3.66873	-0.121228	Elf3	E74-like factor 3	Elf3	1	No change
10475	ILMN_2851875	0.277421	0.0187	-2.68126	-3.19044	-0.228739	Actr3	ARP3 actin-related protein 3	Actr3	1	No change
10504	ILMN_2856946	0.452736	0.0688	1.98267	-4.3365	0.0760228	Amer3	APC membrane recruitment 3	Amer3	1	No change
10505	ILMN_2857095	0.539871	0.109	-1.71758	-4.72795	-0.104214			9630028B13Rik	1	No change
10529	ILMN_2860656	0.637025	0.173	1.44039	-5.09937	0.0754225	Pard3b	par-3 family cell polarity regulator beta	Pard3b	1	No change
10537	ILMN_2862009	0.545979	0.113	-1.69922	-4.75386	-0.0817762	Olfr433	olfactory receptor 433	Olfr433	1	No change
10557	ILMN_2863905	0.528089	0.103	-1.75387	-4.67628	-0.142421	Rnf25	ring finger protein 25	Rnf25	1	No change
10562	ILMN_2864290	0.624694	0.162	-1.48045	-5.04842	-0.170355	Fam126b	family with sequence similarity 126, member B	Fam126b	1	No change
10590	ILMN_2869139	0.379169	0.0431	-2.23909	-3.93144	-0.146258	A130010J15Rik	RIKEN cDNA A130010J15 gene	A130010J15Rik	1	No change
10592	ILMN_2869728	0.122409	0.00227	3.77723	-1.26802	0.866807	Dnajb3	DnaJ heat shock protein family (Hsp40) member B3	Dnajb3	1	No change
10598	ILMN_2870522	0.424021	0.0575	-2.08233	-4.18178	-0.105688	Plekha6	pleckstrin homology domain containing, family A member 6	Plekha6	1	No change
10617	ILMN_2872698	0.281153	0.0197	-2.65625	-3.23339	-0.215647	Trak2	trafficking protein, kinesin binding 2	Trak2	1	No change
10653	ILMN_2876971	0.249039	0.0146	2.81069	-2.96672	0.132349	Fam72a	family with sequence similarity 72, member A	Fam72a	1	No change
10682	ILMN_2880529	0.160295	0.00467	3.4022	-1.92747	0.316912	Uck2	uridine-cytidine kinase 2	Uck2	1	No change
10683	ILMN_2880536	0.202748	0.00856	3.08875	-2.48024	0.286377	Uck2	uridine-cytidine kinase 2	Uck2	1	No change
10698	ILMN_2883414	0.549089	0.115	1.68615	-4.77218	0.0905096			Cenpl	1	No change
10707	ILMN_2884869	0.485095	0.0826	1.87948	-4.49259	0.28952	Ralgps2	Ral GEF with PH domain and SH3 binding motif 2	Ralgps2	1	No change
10738	ILMN_2889465	0.533963	0.106	1.73561	-4.70236	0.105622	Ankmy1	ankyrin repeat and MYND domain containing 1	Ankmy1	1	No change
10742	ILMN_2890284	0.55215	0.118	-1.67382	-4.78938	-0.151632	Cnot11	CCR4-NOT transcription complex, subunit 11	Cnot11	1	No change
10771	ILMN_2894040	0.425787	0.0581	-2.07579	-4.19203	-0.117286	Sde2	SDE2 telomere maintenance homolog (S. pombe)	Sde2	1	No change
10787	ILMN_2895991	0.409208	0.0533	2.12308	-4.11748	0.16939	Mpc2	mitochondrial pyruvate carrier 2	Mpc2	1	No change
10820	ILMN_2901765	0.454986	0.0696	-1.9758	-4.34703	-0.219554	Wnt6	wingless-type MMTV integration site family, member 6	Wnt6	1	No change
10848	ILMN_2906430	0.644173	0.179	-1.41909	-5.12605	-0.0655139	Icos	inducible T cell co-stimulator	Icos	1	No change
10860	ILMN_2907560	0.303213	0.0238	-2.5552	-3.40588	-0.256488	Fzd7	frizzled class receptor 7	Fzd7	1	No change
10876	ILMN_2908953	0.192199	0.00738	3.16545	-2.34518	0.693976	Ccdc181	coiled-coil domain containing 181	Ccdc181	1	No change
10910	ILMN_2914418	0.490555	0.0849	-1.86353	-4.5163	-0.245471	Ncstn	nicastrin	Ncstn	1	No change
10912	ILMN_2914519	0.22222	0.011	2.95695	-2.7116	0.0856633	Ano7	anoctamin 7	Ano7	1	No change
10980	ILMN_2925008	0.640929	0.176	-1.43036	-5.11196	-0.123017	Sft2d2	SFT2 domain containing 2	Sft2d2	1	No change
11018	ILMN_2930764	0.221746	0.0109	-2.96168	-2.70333	-0.278628	B4galt3	UDP-Gal:betaGlcNAc beta 1,4-galactosyltransferase, polypeptide 3	B4galt3	1	No change
11026	ILMN_2932574	0.582204	0.136	1.59046	-4.90363	0.0563186	Mpp4	membrane protein, palmitoylated 4 (MAGUK p55 subfamily member 4)	Mpp4	1	No change
11028	ILMN_2932705	0.427102	0.0586	2.07154	-4.1987	0.180961	Myoc	myocilin	Myoc	1	No change
11099	ILMN_2939882	0.352256	0.0353	2.34714	-3.75457	0.15811	Col9a1	collagen, type IX, alpha 1	Col9a1	1	No change
11113	ILMN_2941992	0.086023	0.000551	-4.53223	0.02507	-0.27737	Psen2	presenilin 2	Psen2	1	No change
11167	ILMN_2948552	0.564763	0.125	-1.64028	-4.8358	-0.0847202	Xcl1	chemokine (C motif) ligand 1	Xcl1	1	No change
11176	ILMN_2949380	0.279324	0.0193	2.66659	-3.21564	0.306967	Thsd7b	thrombospondin, type I, domain containing 7B	Thsd7b	1	No change
11200	ILMN_2952466	0.325349	0.0284	-2.462	-3.56325	-0.173895	Trove2	TROVE domain family, member 2	Trove2	1	No change
11258	ILMN_2959191	0.325349	0.0284	2.46161	-3.56391	0.096249	Inpp5d	inositol polyphosphate-5-phosphatase D	Inpp5d	1	No change
11269	ILMN_2959272	0.533365	0.106	-1.73788	-4.69912	-0.198144	Rnu6	U6 small nuclear RNA	Gm25829	1	No change
11281	ILMN_2959272	0.533365	0.106	-1.73788	-4.69912	-0.198144	Rnu6	U6 small nuclear RNA	Gm22360	1	No change
11305	ILMN_2959272	0.533365	0.106	-1.73788	-4.69912	-0.198144	Rnu6	U6 small nuclear RNA	Gm23934	1	No change
11318	ILMN_2959272	0.533365	0.106	-1.73788	-4.69912	-0.198144	Rnu6	U6 small nuclear RNA	Gm24182	1	No change
11326	ILMN_2959272	0.533365	0.106	-1.73788	-4.69912	-0.198144	Rnu6	U6 small nuclear RNA	Gm22756	1	No change
11334	ILMN_2959272	0.533365	0.106	-1.73788	-4.69912	-0.198144	Rnu6	U6 small nuclear RNA	Gm24267	1	No change
11344	ILMN_2960214	0.654069	0.189	-1.38538	-5.1677	-0.100532	Nucks1	nuclear casein kinase and cyclin-dependent kinase substrate 1	Nucks1	1	No change
11345	ILMN_2960335	0.332503	0.0302	-2.4299	-3.61703	-0.0860129	Dcaf8	DDB1 and CUL4 associated factor 8	Dcaf8	1	No change
11352	ILMN_2960822	0.47406	0.0772	-1.91745	-4.43566	-0.196468			BC085271	1	No change
11372	ILMN_2964378	0.423704	0.0573	2.08394	-4.17925	0.410975	Rbm44	RNA binding motif protein 44	Rbm44	1	No change
11382	ILMN_2965896	0.436508	0.0621	-2.03977	-4.24831	-0.0949526	Kif1a	kinesin family member 1A	Kif1a	1	No change
11411	ILMN_2970241	0.550779	0.117	1.67931	-4.78173	0.102588	AI597479	expressed sequence AI597479	AI597479	1	No change
11420	ILMN_2971744	0.596422	0.144	-1.55374	-4.95273	-0.125411	Parp1	poly (ADP-ribose) polymerase family, member 1	Parp1	1	No change
11439	ILMN_2973156	0.59135	0.141	1.56617	-4.9362	0.0539706	Esrrg	estrogen-related receptor gamma	Esrrg	1	No change
11443	ILMN_2973504	0.111402	0.00171	3.92719	-1.00663	0.399019	Gm597	predicted gene 597	Gm597	1	No change
11446	ILMN_2974016	0.108417	0.00157	3.97142	-0.92988	1.07083	Ankar	ankyrin and armadillo repeat containing	Ankar	1	No change
11466	ILMN_2976159	0.456231	0.0702	1.97126	-4.35397	0.252606	Mreg	melanoregulin	Mreg	1	No change
11500	ILMN_2980560	0.54281	0.111	1.7096	-4.73923	0.0815263	Pih1d3	PIH1 domain containing 3	Pih1d3	1	No change
11570	ILMN_2989871	0.654069	0.189	1.38576	-5.16722	0.223874	Stk36	serine/threonine kinase 36	Stk36	1	No change
11617	ILMN_2996904	0.366605	0.0394	-2.28796	-3.85184	-0.186631	Nabp1	nucleic acid binding protein 1	Nabp1	1	No change
11620	ILMN_2997406	0.442064	0.0644	-2.01934	-4.28001	-0.169628	Arl4c	ADP-ribosylation factor-like 4C	Arl4c	1	No change
11628	ILMN_2998548	0.34446	0.0329	-2.38345	-3.69442	-0.152298	Pycr2	pyrroline-5-carboxylate reductase family, member 2	Pycr2	1	No change
11665	ILMN_3003069	0.279233	0.0192	-2.66786	-3.21346	-0.113842	Cnnm4	cyclin M4	Cnnm4	1	No change
11666	ILMN_3003069	0.279233	0.0192	-2.66786	-3.21346	-0.113842	Cnnm4	cyclin M4	AC084391.1	1	No change
11689	ILMN_3005740	0.348552	0.034	2.36699	-3.72174	0.0956374	Zap70	zeta-chain (TCR) associated protein kinase	Zap70	1	No change
11699	ILMN_3006931	0.427102	0.0586	-2.0714	-4.19893	-0.174728	Mospd1	motile sperm domain containing 1	Gm2147	1	No change
11727	ILMN_3009572	0.595753	0.143	-1.55653	-4.94903	-0.166472	Txn1	thioredoxin 1	Txn-ps1	1	No change
11733	ILMN_3009860	0.510113	0.094	1.80554	-4.60159	0.236929	Sell	selectin, lymphocyte	Sell	1	No change
11737	ILMN_3010089	0.297747	0.0228	-2.57772	-3.3676	-0.112161	Ifi204	interferon activated gene 204	Ifi204	1	No change
11740	ILMN_3011376	0.561914	0.123	-1.64851	-4.82447	-0.0636114	Cd244	CD244 natural killer cell receptor 2B4	Cd244	1	No change
11741	ILMN_3011719	0.163755	0.00496	3.37055	-1.98331	0.234984	Hjurp	Holliday junction recognition protein	Hjurp	1	No change
11769	ILMN_3023610	0.103685	0.00128	4.07769	-0.74622	0.421353	Sgpp2	sphingosine-1-phosphate phosphotase 2	Sgpp2	1	No change
11804	ILMN_3040591	0.090394	0.000707	4.39764	-0.20068	0.705207	Spag16	sperm associated antigen 16	Spag16	1	No change
11844	ILMN_3057018	0.305243	0.0243	2.54487	-3.4234	0.0885833	Prrx1	paired related homeobox 1	Prrx1	1	No change
11855	ILMN_3060369	0.307386	0.0248	2.53459	-3.44083	0.0883858	Pbx1	pre B cell leukemia homeobox 1	Pbx1	1	No change
11860	ILMN_3060966	0.52079	0.0992	1.7745	-4.64661	0.115091	Tmem237	transmembrane protein 237	Mpp4	1	No change
11861	ILMN_3060966	0.52079	0.0992	1.7745	-4.64661	0.115091	Tmem237	transmembrane protein 237	Tmem237	1	No change
11864	ILMN_3062126	0.271518	0.018	2.70293	-3.15314	0.0970112	Plcd4	phospholipase C, delta 4	Plcd4	1	No change
11882	ILMN_3065420	0.612923	0.155	-1.51099	-5.00894	-0.0752592	Adora1	adenosine A1 receptor	Adora1	1	No change
11896	ILMN_3066986	0.247842	0.0144	2.81928	-2.9518	0.468233	H3f3a	H3 histone, family 3A	H3f3a	1	No change
11916	ILMN_3072487	0.600638	0.147	-1.54299	-4.96696	-0.0530297	Tfap2b	transcription factor AP-2 beta	Tfap2b	1	No change
11949	ILMN_3082271	0.371013	0.0409	2.26702	-3.88603	0.0916966	Rims1	regulating synaptic membrane exocytosis 1	Rims1	1	No change
11967	ILMN_3086092	0.629875	0.167	-1.46257	-5.07129	-0.0570593	Hnrnpa3	heterogeneous nuclear ribonucleoprotein A3	Gm6161	1	No change
11971	ILMN_3086092	0.629875	0.167	-1.46257	-5.07129	-0.0570593	Hnrnpa3	heterogeneous nuclear ribonucleoprotein A3	Gm6397	1	No change
11988	ILMN_3092518	0.315553	0.0265	2.49866	-3.50157	0.107046			Vwa3b	1	No change
12035	ILMN_3097868	0.465561	0.0737	-1.94391	-4.39564	-0.220568	Casp8	caspase 8	Casp8	1	No change
12036	ILMN_3097950	0.399807	0.0499	2.15917	-4.06007	0.234544	Asb1	ankyrin repeat and SOCS box-containing 1	Asb1	1	No change
12043	ILMN_3099741	0.121285	0.0022	3.79329	-1.23994	0.310166	Armc9	armadillo repeat containing 9	Armc9	1	No change
12061	ILMN_3102333	0.542665	0.111	1.71056	-4.73788	0.133543	Dars	aspartyl-tRNA synthetase	Dars	1	No change
12075	ILMN_3104462	0.216696	0.0102	-2.99715	-2.64116	-0.375392	Coq10b	coenzyme Q10B	Coq10b	1	No change
12077	ILMN_3104989	0.64683	0.182	-1.40969	-5.13773	-0.0586869			Kif14	1	No change
12104	ILMN_3109653	0.539676	0.109	-1.71816	-4.72714	-0.0841533	Tram2	translocating chain-associating membrane protein 2	Tram2	1	No change
12131	ILMN_3115326	0.074408	0.000339	4.79983	0.46641	1.32362	Spag16	sperm associated antigen 16	Spag16	1	No change
12155	ILMN_3120454	0.643861	0.178	-1.422	-5.12242	-0.0624586	Creb1	cAMP responsive element binding protein 1	Creb1	1	No change
12176	ILMN_3124947	0.421185	0.0567	2.09003	-4.16967	0.153622	Zbtb18	zinc finger and BTB domain containing 18	Zbtb18	1	No change
12187	ILMN_3127178	0.537031	0.108	-1.72771	-4.71359	-0.0853133	Pou2f1	POU domain, class 2, transcription factor 1	Pou2f1	1	No change
12200	ILMN_3130055	0.180689	0.00648	-3.23226	-2.22737	-0.24494	Ctdsp1	CTD (carboxy-terminal domain, RNA polymerase II, polypeptide A) small phosphatase 1	Ctdsp1	1	No change
12253	ILMN_3139646	0.40004	0.05	2.15804	-4.06187	0.195511	Plcd4	phospholipase C, delta 4	Plcd4	1	No change
12273	ILMN_3143358	0.524288	0.101	-1.76398	-4.66176	-0.169	Adora1	adenosine A1 receptor	Adora1	1	No change
12320	ILMN_3151243	0.589086	0.14	1.57133	-4.92931	0.0512422	BC094916	cDNA sequence BC094916	Ifi214	1	No change
12321	ILMN_3151298	0.324716	0.0283	-2.46457	-3.55895	-0.312067	Tfap2b	transcription factor AP-2 beta	Tfap2b	1	No change
12362	ILMN_3158500	0.452029	0.0686	-1.98437	-4.3339	-0.223318	Hs6st1	heparan sulfate 6-O-sulfotransferase 1	Hs6st1	1	No change
12364	ILMN_3158668	0.558791	0.122	1.6557	-4.81454	0.177572	Pde6d	phosphodiesterase 6D, cGMP-specific, rod, delta	Pde6d	1	No change
12373	ILMN_3159558	0.557016	0.121	1.66055	-4.80782	0.0584697	Xkr9	X-linked Kx blood group related 9	Xkr9	1	No change
12383	ILMN_3160276	0.242741	0.0138	-2.84235	-2.91169	-0.0984253	Olfr1415	olfactory receptor 1415	Olfr1415	1	No change
12421	ILMN_3161263	0.178377	0.00632	-3.24566	-2.20373	-0.294057	Fzd5	frizzled class receptor 5	Fzd5	1	No change
12460	ILMN_3162084	0.267116	0.0174	2.72037	-3.12308	0.986798	Ccdc108	coiled-coil domain containing 108	Cfap65	1	No change
2	ILMN_1212605	0.429673	0.0597	-2.06155	-4.21435	-0.113301	1500011K16Rik	RIKEN cDNA 1500011K16 gene	1500011K16Rik	2	No change
18	ILMN_1212828	0.157475	0.00442	-3.43104	-1.87657	-0.235564	Tgif2	TGFB-induced factor homeobox 2	Tgif2	2	No change
22	ILMN_1212921	0.56317	0.124	1.64426	-4.83033	0.0664631	Olfr345	olfactory receptor 345	Olfr345	2	No change
34	ILMN_1213070	0.093399	0.000842	4.30312	-0.36059	0.378935	1700037H04Rik	RIKEN cDNA 1700037H04 gene	1700037H04Rik	2	No change
39	ILMN_1213191	0.353825	0.0356	2.34205	-3.76297	0.202096	Ncaph	non-SMC condensin I complex, subunit H	Ncaph	2	No change
46	ILMN_1213275	0.412259	0.0541	2.11521	-4.12994	0.0982995	Slc12a6	solute carrier family 12, member 6	Slc12a6	2	No change
47	ILMN_1213275	0.412259	0.0541	2.11521	-4.12994	0.0982995	Slc12a6	solute carrier family 12, member 6	Gm21985	2	No change
48	ILMN_1213287	0.107351	0.00144	4.01782	-0.84956	0.335054	Actr5	ARP5 actin-related protein 5	Actr5	2	No change
61	ILMN_1213506	0.427769	0.0589	-2.06877	-4.20304	-0.0893353	Cep250	centrosomal protein 250	Cep250	2	No change
64	ILMN_1213566	0.43317	0.0609	2.04981	-4.23267	0.141031	Galnt3	UDP-N-acetyl-alpha-D-galactosamine:polypeptide N-acetylgalactosaminyltransferase 3	Galnt3	2	No change
65	ILMN_1213573	0.60336	0.148	-1.53736	-4.97439	-0.20994	Cacfd1	calcium channel flower domain containing 1	Cacfd1	2	No change
74	ILMN_1213617	0.443575	0.065	-2.01413	-4.28805	-0.178598	Ctsa	cathepsin A	Ctsa	2	No change
92	ILMN_1213917	0.557085	0.121	-1.66036	-4.80808	-0.07404	Lcn10	lipocalin 10	Lcn10	2	No change
104	ILMN_1214070	0.510203	0.0941	-1.80476	-4.60272	-0.151895	Rbck1	RanBP-type and C3HC4-type zinc finger containing 1	Rbck1	2	No change
123	ILMN_1214366	0.284088	0.0202	-2.6413	-3.25901	-0.157025			A930104D05Rik	2	No change
134	ILMN_1214466	0.177332	0.0062	3.25574	-2.18594	1.04171			Agbl2	2	No change
139	ILMN_1214515	0.549384	0.116	1.68545	-4.77316	0.217759	Usp8	ubiquitin specific peptidase 8	Usp8	2	No change
141	ILMN_1214521	0.230281	0.0121	-2.90895	-2.79556	-0.181029			Gm13669	2	No change
147	ILMN_1214593	0.468057	0.075	1.93423	-4.41031	0.106442	Fahd2a	fumarylacetoacetate hydrolase domain containing 2A	Fahd2a	2	No change
152	ILMN_1214647	0.182822	0.00664	-3.21986	-2.24925	-0.157918	Phf20	PHD finger protein 20	Phf20	2	No change
153	ILMN_1214662	0.632118	0.169	-1.45427	-5.08183	-0.063858			3300002I08Rik	2	No change
160	ILMN_1214750	0.642654	0.177	1.42715	-5.11598	0.0434779	Kynu	kynureninase (L-kynurenine hydrolase)	Kynu	2	No change
191	ILMN_1215057	0.297155	0.0226	-2.58203	-3.36025	-0.0830824	Ccdc173	coiled-coil domain containing 173	Ccdc173	2	No change
237	ILMN_1215706	0.530268	0.104	-1.74512	-4.6888	-0.0760883			Gm14025	2	No change
259	ILMN_1215919	0.589445	0.14	-1.57018	-4.93085	-0.159888	Egfl7	EGF-like domain 7	Egfl7	2	No change
[truncated: 11,761 more rows]

## Sheet: No change X-17dpp
	ID	adj.P.Val	P.Value	t	B	logFC	Gene.symbol	Gene.title	external_gene_name	Chromosome	Expression
[truncated: 524 more rows]

[truncated: 1 more sheets: Over exp X-17dpp]
